# Supplementary material for: Serum anti-glycan-antibodies in relatives of patients with inflammatory bowel disease
Source: PLoS One. 2018 Mar 29;13(3):e0194222. doi: 10.1371/journal.pone.0194222 (PMC5875751; doi:10.1371/journal.pone.0194222)
Supplement: S1 Table — (XLS) [file pone.0194222.s001.xls]

## Sheet: Supplemental Table 1
S1 Table: Non-affected relatives of reference CD by degree of relationship
Factor	1st Degree (N=222)	Non 1st Degree (N=108)	p-value
Marker positivity, n (%)
ASCA	26 (11.7)	12 (11.1)	0.87
ACCA	38 (17.1)	11 (10.2)	0.097
ALCA	8 (3.6)	6 (5.6)	0.4
AMCA	26 (11.7)	15 (13.9)	0.57
Anti-L	1 (0.5)	0 (0.0)	0.99
Anti-C	21 (9.5)	4 (3.7)	0.064
Number positive markers, n (%)			0.29
0	133 (59.9)	73 (67.6)
1	67 (30.2)	22 (20.4)
2	16 (7.2)	13 (12.0)
3	4 (1.8)	0 (0.0)
4	1 (0.5)	0 (0.0)
5	1 (0.5)	0 (0.0)
Sum of Quartiles	9.6 (3.0)	9.3 (2.6)	0.29
CD: Crohn's disease
gASCA: anti-Saccharomyces cerevisiae antibodies, ACCA: anti-chitobioside carbohydrate IgA antibodies, ALCA: anti-laminaribioside carbohydrate IgG antibodies, AMCA: anti-mannobioside carbohydrate IgG antibodies, Anti-L: anti-laminarin carbohydrate antibody, Anti-C: anti-chitin carbohydrate antibody
