# Supplementary material for: Serum anti-glycan-antibodies in relatives of patients with inflammatory bowel disease
Source: PLoS One. 2018 Mar 29;13(3):e0194222. doi: 10.1371/journal.pone.0194222 (PMC5875751; doi:10.1371/journal.pone.0194222)
Supplement: S2 Table — (XLS) [file pone.0194222.s002.xls]

## Sheet: Supplemental table 2
S2 Table: Family History of IBD in CD patients and Marker Distribution
Factor	CD with IBD Relatives (N=16)	CD with Non-IBD Relatives Only (N=124)	p-value
Marker positivity n (%)
ASCA	9 (56.3)	80 (64.5)	0.52
ACCA	6 (37.5)	14 (11.3)	0.013
ALCA	2 (12.5)	40 (32.3)	0.15
AMCA	5 (31.3)	33 (26.6)	0.77
Anit-L	7 (43.8)	34 (27.6)	0.24
Anti-C	6 (37.5)	33 (26.8)	0.38
Number positive markers			0.47
0	3 (18.8)	28 (22.6)
1	4 (25.0)	27 (21.8)
2	2 (12.5)	33 (26.6)
3	3 (18.8)	11 (8.9)
4	2 (12.5)	20 (16.1)
5	2 (12.5)	2 (1.6)
6	0 (0.0)	3 (2.4)
Sum of Quartiles	15.5(4.6)	14.8(4.7)	0.55
CD: Crohn's disease, UC: Ulcerative colitis, IBD: inflammatory bowel disease
gASCA: anti-Saccharomyces cerevisiae antibodies, ACCA: anti-chitobioside carbohydrate IgA antibodies, ALCA: anti-laminaribioside carbohydrate IgG antibodies, AMCA: anti-mannobioside carbohydrate IgG antibodies, Anti-L: anti-laminarin carbohydrate antibody, Anti-C: anti-chitin carbohydrate antibody
