# Supplementary material for: Serum anti-glycan-antibodies in relatives of patients with inflammatory bowel disease
Source: PLoS One. 2018 Mar 29;13(3):e0194222. doi: 10.1371/journal.pone.0194222 (PMC5875751; doi:10.1371/journal.pone.0194222)
Supplement: S3 Table — (XLSX) [file pone.0194222.s003.xlsx]

## Sheet: PONE_D_17_26672_AnalysisData
Subject ID	Family ID	No. of members in family cluster	Reference IBD Patient	Group	Gender	Age at study (years)	BMI (kg/m2)	Age at diagnosis (years)	Disease duration (months)	Ileal Involvement	Subtotal or pancolitis	Montreal Classificaiton	IBD related surgery	Relationship to reference IBD patient	First degree relative	ASCA IgG - EIA units	ACCA IgA -EIA units	ALCA IgG - EIA units	AMCA IgG - EIA units	Anti-L IgA - EIA units	Anti-C IgA - EIA units	Sum of quartiles	ASCA positivity	ACCA positivity	ALCA positivity	AMCA positivity	Anti-L positivity	Anti-C positivity	Number of positive markers
1	1	4	Yes	Reference CD patients	Male	35.03	24.62	34.32	8.56	Yes		B2	No			98	27.4	102.7	29.9	81.7	19.3	13	Yes	No	Yes	No	No	No	2
2	1	4	No	Relatives of CD: Non-IBD	Male	42.92	24.2							Brother	No	12	23	50	75	60	32	12	No	No	No	No	No	No	0
3	1	4	No	Relatives of CD: Non-IBD	Female	12.77	20.8							Daughter	Yes	21	46	10	29	8	16	7	No	No	No	No	No	No	0
4	1	4	No	Relatives of CD: Non-IBD	Female	15.36	21.2							Daughter	Yes	26	54	16	45	9	10	8	No	No	No	No	No	No	0
5	2	3	Yes	Reference CD patients	Female	25.45	30.02	19.18	75.02	Yes		B2p	Yes			192.8	25.3	45.2	62.9	21.5	20.4	12	Yes	No	No	No	No	No	1
6	2	3	No	Relatives of CD: Non-IBD	Female	56.04	27.4							Mother	Yes	7	97	14	30	19	37	11	No	Yes	No	No	No	No	1
7	2	3	No	Relatives of CD: Non-IBD	Male	56.56	33.1							Father	Yes	25	34	23	28	7	11	6	No	No	No	No	No	No	0
8	3	2	Yes	Reference CD patients	Male	41.85	28.39	36.34	65.93	Yes		B3p	Yes			86.3	34.6	68.5	45.5			12	Yes	No	Yes	No			2
9	3	2	No	Relatives of CD: Non-IBD	Female	29.17	16.4							Sister	No	119	145	12	58	10	10	12	Yes	Yes	No	No	No	No	2
10	4	5	Yes	Reference CD patients	Male	22.36	24.72	19.3	36.59	Yes		B1	No			17.8	52	86.1	40.5	29.6	28.4	12	No	No	Yes	No	No	No	1
11	4	5	No	Relatives of CD: Non-IBD	Female	32.25	23.9							Sister	No	6	18	15	19	5	7	6	No	No	No	No	No	No	0
12	4	5	No	Relatives of CD: Non-IBD	Female	33.94	29							Sister	No	5	16	46	25	7	8	8	No	No	No	No	No	No	0
13	4	5	No	Relatives of CD: Non-IBD	Male	58.95	27.3							Father	Yes	7	54	26	124	15	19	12	No	No	No	Yes	No	No	1
14	4	5	No	Relatives of CD: Non-IBD	Female	53.75	29							Mother	Yes	17	31	7	50	11	19	7	No	No	No	No	No	No	0
15	5	4	Yes	Reference CD patients	Male	27.69	23.77	27.54	1.8	Yes		B1	No			11.6	35.5	16	47.5	21.8	20.7	7	No	No	No	No	No	No	0
16	5	4	No	Relatives of CD: Non-IBD	Female	50.32	37.2							Mother	Yes	9	29	27	50	14	26	9	No	No	No	No	No	No	0
17	5	4	No	Relatives of CD: Non-IBD	Male	19.99	25.7							Brother	No	10	33	50	42	12	40	10	No	No	No	No	No	No	0
18	5	4	No	Relatives of CD: Non-IBD	Male	53.35	25.2							Father	Yes	22	143	9	167	9	31	13	No	Yes	No	Yes	No	No	2
19	6	5	Yes	Reference CD patients	Female	38.48	23.34	37.83	7.8	Yes		B1	No			32.5	50.6	31.6	36.6	49	46	12	No	No	No	No	No	No	0
20	6	5	No	Relatives of CD: Non-IBD	Female	44.44	23.7							Sister	No	6	301	8	25	9	7	9	No	Yes	No	No	No	No	1
21	6	5	No	Relatives of CD: Non-IBD	Female	22.52	20.7							Daughter	Yes	7	125	14	25	8	11	9	No	Yes	No	No	No	No	1
22	6	5	No	Relatives of CD: Non-IBD	Male	36.28	25.5							Brother	No	10	73	39	24	9	11	11	No	No	No	No	No	No	0
23	6	5	No	Relatives of CD: Non-IBD	Male	40.82	24.4							Brother	No	8	64	16	21	13	20	8	No	No	No	No	No	No	0
24	7	3	Yes	Reference CD patients	Male	38.28	24.31	9.77	341.41	Yes		B3p	Yes			103	103.7	46.4	25	121.4	54.3	19	Yes	Yes	No	No	Yes	Yes	4
25	7	3	No	Relatives of CD: Non-IBD	Male	73.19	28.1							Father	Yes	102	111	8	112	52	21	15	Yes	Yes	No	Yes	No	No	3
26	7	3	No	Relatives of CD: Non-IBD	Female	70.44	23							Mother	Yes	68	78	24	94	24	11	13	Yes	No	No	No	No	No	1
27	8	4	Yes	Reference CD patients	Female	19.76		18.98	9.28	Yes		B2	No			35.1	17.7	37.2	27.2	37.1	19.7	8	No	No	No	No	No	No	0
28	8	4	No	Relatives of CD: Non-IBD	Male	22.22	29.6							Brother	No	39	51	13	27	32	10	9	No	No	No	No	No	No	0
29	8	4	No	Relatives of CD: Non-IBD	Female	47.1	33.7							Mother	Yes	19	61	13	21	10	32	9	No	No	No	No	No	No	0
30	8	4	No	Relatives of CD: Non-IBD	Male	14.85	27.6							Brother	No	11	88	15	24	11	13	9	No	No	No	No	No	No	0
31	9	2	Yes	Reference CD patients	Female	47.14	16.18	27.06	240.49	Yes		B3p	Yes			37.3	35.9	20.5	58.4	34.2	21.7	9	No	No	No	No	No	No	0
32	9	2	No	Relatives of CD: Non-IBD	Male	72.93	31.8							Father	Yes	13	21	6	27	9	12	6	No	No	No	No	No	No	0
33	10	4	Yes	Reference CD patients	Male	35.37	27.15	29.18	74.1	No		B2p	Yes			19.2	30.9	24.4	41.6	126.3	16	10	No	No	No	No	Yes	No	1
34	10	4	No	Relatives of CD: Non-IBD	Male	8.05	21.1							Son	Yes	14	26	13	34	7	8	6	No	No	No	No	No	No	0
35	10	4	No	Relatives of CD: Non-IBD	Male	10.46	17.3							Son	Yes	8	19	16	27	8	12	6	No	No	No	No	No	No	0
36	10	4	No	Relatives of CD: Non-IBD	Male	64.64	29.4							Father	Yes	45	85	24	28	14	13	11	No	No	No	No	No	No	0
37	11	5	Yes	Reference CD patients	Female	21.46	29.02	17.31	49.7	No		B3p	Yes			16.4	22.1	26.9	33.9	16.7	16.9	7	No	No	No	No	No	No	0
38	11	5	No	Relatives of CD: Non-IBD	Female	50.82	40.3							Mother	Yes	7	30	45	72	14	28	11	No	No	No	No	No	No	0
39	11	5	No	Relatives of CD: Non-IBD	Male	31.19	29.9							Brother	No	5	11	40	49	8	10	9	No	No	No	No	No	No	0
40	11	5	No	Relatives of CD: Non-IBD	Male	55.43	34.2							Father	Yes	25	54	20	79	9	57	13	No	No	No	No	No	Yes	1
41	11	5	No	Relatives of CD: Non-IBD	Male	33.25	28.4							Brother	No	10	25	25	69	8	10	9	No	No	No	No	No	No	0
42	12	3	Yes	Reference CD patients	Female	53.58		50.87	32.46	Yes		B2	Yes			131.3	93.7	66.4	45.4	189.4	30.3	19	Yes	Yes	Yes	No	Yes	No	4
43	12	3	No	Relatives of CD: Non-IBD	Female	27.19	24.9							Daughter	Yes	8	29	30	41	13	14	7	No	No	No	No	No	No	0
44	12	3	No	Relatives of CD: Non-IBD	Male	22.95	25.2							Son	Yes	35	118	11	76	33	30	13	No	Yes	No	No	No	No	1
45	13	4	Yes	Reference CD patients	Female	31.61	18.65	16.39	182.23	No		B2	Yes			17.8	40.5	27.2	34.6	53	26.3	10	No	No	No	No	No	No	0
46	13	4	No	Relatives of CD: Non-IBD	Female	13.48	23							Daughter	Yes	32	24	15	279	10	9	10	No	No	No	Yes	No	No	1
47	13	4	No	Relatives of CD: Non-IBD	Male	59.08	24.9							Father	Yes	21	254	31	478	66	136	17	No	Yes	No	Yes	No	Yes	3
48	13	4	No	Relatives of CD: Non-IBD	Female	57.5	23.5							Mother	Yes	29	13	13	27	8	19	7	No	No	No	No	No	No	0
49	14	3	Yes	Reference CD patients	Male	42.03	22.22	36.37	67.87	Yes		B2	Yes			10.3	58.4	45.1	29.3	41	29.7	11	No	No	No	No	No	No	0
50	14	3	No	Relatives of CD: Non-IBD	Male	76.63	24.6							Father	Yes	22	147	20	62	84	40	14	No	Yes	No	No	No	No	1
51	14	3	No	Relatives of CD: Non-IBD	Female	70.57	40.1							Mother	Yes	44	61	15	29	34	54	12	No	No	No	No	No	Yes	1
52	15	5	Yes	Reference CD patients	Female	20.07	19.2	17.4	32	Yes		B1	Yes			146.3	165.5	26.8	31.6	197.2	101.5	19	Yes	Yes	No	No	Yes	Yes	4
53	15	5	No	Relatives of CD: Non-IBD	Female	17.03	21.3							Sister	No	51	36	16	73	11	10	10	Yes	No	No	No	No	No	1
54	15	5	No	Relatives of CD: Non-IBD	Female	22.54	21.1							Sister	No	10	17	8	22	8	5	6	No	No	No	No	No	No	0
55	15	5	No	Relatives of CD: Non-IBD	Male	50.38	27.7							Father	Yes	27	40	9	30	18	16	7	No	No	No	No	No	No	0
56	15	5	No	Relatives of CD: Non-IBD	Female	49.38	28.7							Mother	Yes	14	30	10	33	11	12	6	No	No	No	No	No	No	0
57	16	3	Yes	Reference CD patients	Male	35.69	24.07	12.9	272.92	No		B3	Yes			84.7	67.7	25.6	154.3	3.4	38.9	16	Yes	No	No	Yes	No	No	2
58	16	3	No	Relatives of CD: Non-IBD	Female	11.36	16							Daughter	Yes	37	16	21	58	15	14	8	No	No	No	No	No	No	0
59	16	3	No	Relatives of CD: Non-IBD	Female	68.21	28.1							Mother	Yes	13	48	32	47	19	33	10	No	No	No	No	No	No	0
60	17	2	Yes	Reference CD patients	Female	29.77	25.89	27.11	31.9	Yes		B1	No			44.9	24.5	24.8	26.7	27.7	12.6	8	No	No	No	No	No	No	0
61	17	2	No	Relatives of CD: Non-IBD	Female	56.7	22.6							Mother	Yes	5	26	13	46	18	14	7	No	No	No	No	No	No	0
62	18	4	Yes	Reference CD patients	Female	21.41	17.3	21.23	2.13	Yes		B2	Yes			117.4	51.1	48.1	38.2	57.4	32.4	14	Yes	No	No	No	No	No	1
63	18	4	No	Relatives of CD: Non-IBD	Female	54.31	28.9							Mother	Yes	38	36	12	60	19	17	9	No	No	No	No	No	No	0
64	18	4	No	Relatives of CD: Non-IBD	Male	65.88	28.1							Father	Yes	14	29	9	50	21	14	7	No	No	No	No	No	No	0
65	18	4	No	Relatives of CD: Non-IBD	Female	21.21	23.2							Sister	No	58	14	22	57	17	13	8	Yes	No	No	No	No	No	1
66	19	2	Yes	Reference CD patients	Female	22.1	19.03	21.29	9.67	Yes		B3p	Yes			80	24.1	73.4	36	80.5	21.7	12	Yes	No	Yes	No	No	No	2
67	19	2	No	Relatives of CD: Non-IBD	Male	53.17	29.2							Father	Yes	12	46	18	22	38	131	10	No	No	No	No	No	Yes	1
68	20	2	Yes	Reference CD patients	Female	42.35	22.66	40.97	16.46	Yes		B1	No			33.3	49.5	39.6	38.3	28.2	85.7	13	No	No	No	No	No	Yes	1
69	20	2	No	Relatives of CD: Non-IBD	Female	68.81	26.8							Mother	Yes	5	25	17	51	18	18	7	No	No	No	No	No	No	0
70	21	2	Yes	Reference CD patients	Male	67	25.14	63.45	42.43	Yes		B1	No			79.5	26	63.8	39.6	20.3	18.3	10	Yes	No	Yes	No	No	No	2
71	21	2	No	Relatives of CD: UC	Male	39.16	22.8	29.83	111.7		1		No	Son	Yes	40	118	51	42	21	30	13	No	Yes	No	No	No	No	1
72	22	3	Yes	Reference CD patients	Male	31.43	32.37	31.59	-1.93	Yes		B1	No			5.8	49.5	17.4	43.7	30.6	20.2	7	No	No	No	No	No	No	0
73	22	3	No	Relatives of CD: Non-IBD	Male	60.36	47.8							Father	Yes	18	90	10	44	33	22	9	No	Yes	No	No	No	No	1
74	22	3	No	Relatives of CD: Non-IBD	Female	58.93	30							Mother	Yes	82	76	15	157	31	42	16	Yes	No	No	Yes	No	No	2
75	23	3	Yes	Reference CD patients	Female	50.58	17.85	51.16	-6.98	Yes		B1	Yes			14.3	21.2	10.4	27.9	45.4	18.7	7	No	No	No	No	No	No	0
76	23	3	No	Relatives of CD: Non-IBD	Male	42.11	41.3							Brother	No	33	76	72	104	15	22	16	No	No	Yes	Yes	No	No	2
77	23	3	No	Relatives of CD: Non-IBD	Female	74.18	25.5							Mother	Yes	17	85	21	58	28	30	11	No	No	No	No	No	No	0
78	24	2	Yes	Reference CD patients	Male	75.2	26.03	74.93	3.21	Yes		B2	Yes			93.9	57.8	51	53.7	39.1	27.9	14	Yes	No	No	No	No	No	1
79	24	2	No	Relatives of CD: Non-IBD	Female	35.38	20.8							Daughter	Yes	31	42	9	35	23	17	8	No	No	No	No	No	No	0
80	25	3	Yes	Reference CD patients	Male	31.8	17.51	23.38	100.85	Yes		B3	Yes			44.2	21	14.3	33.2	76.2	14.7	9	No	No	No	No	No	No	0
81	25	3	No	Relatives of CD: Non-IBD	Female	76.19	22							Mother	Yes	11	73	9	55	27	27	11	No	No	No	No	No	No	0
82	25	3	No	Relatives of CD: Non-IBD	Female	53.05	22.9							Sister	No	28	33	4	47	13	16	8	No	No	No	No	No	No	0
83	26	4	Yes	Reference CD patients	Male	28.16	20.9	16.3	142.1	Yes		B2	Yes			145	84	68.6	169.5	79.5	32.9	21	Yes	No	Yes	Yes	No	No	3
84	26	4	No	Relatives of CD: Non-IBD	Male	39.66	23.5							Brother	No	20	30	32	67	21	22	9	No	No	No	No	No	No	0
85	26	4	No	Relatives of CD: Non-IBD	Male	74.19	26.4							Father	Yes	48	25	17	98	31	33	10	No	No	No	No	No	No	0
86	26	4	No	Relatives of CD: Non-IBD	Female	67.59	24.5							Mother	Yes	10	40	29	57	85	70	14	No	No	No	No	No	Yes	1
87	27	3	Yes	Reference CD patients	Female	32.91	27.1	28.18	56.59	Yes		B1	No			173.3	41.5	67.6	104.1	55.5	24.4	18	Yes	No	Yes	Yes	No	No	3
88	27	3	No	Relatives of CD: Non-IBD	Female	46.66	25.7							Sister	No	33	32	9	27	5	7	7	No	No	No	No	No	No	0
89	27	3	No	Relatives of CD: Non-IBD	Male	16.3	22.3							Son	Yes	36	27	11	114	5	8	10	No	No	No	Yes	No	No	1
90	28	3	Yes	Reference CD patients	Female	30.47	20.8	19.58	130.39	Yes		B3p	Yes			44.2	113.6	34.6	88.5	76.2	40.6	17	No	Yes	No	No	No	No	1
91	28	3	No	Relatives of CD: Non-IBD	Female	66.07	35.3							Mother	Yes	12	92	35	405	17	25	14	No	Yes	No	Yes	No	No	2
92	28	3	No	Relatives of CD: Non-IBD	Male	39.54	31.9							Brother	No	12	91	39	495	19	28	15	No	Yes	No	Yes	No	No	2
93	29	3	Yes	Reference CD patients	Female	37.91	18.96	21.33	198.52	No		B2	No			109.6	284.5	45.7	127.2	196.4	68.4	22	Yes	Yes	No	Yes	Yes	Yes	5
94	29	3	No	Relatives of CD: Non-IBD	Male	74.92	28.7							Father	Yes	11	65	5	85	16	15	10	No	No	No	No	No	No	0
95	29	3	No	Relatives of CD: Non-IBD	Female	67.82	39.4							Mother	Yes	92	76	7	632	32	44	16	Yes	No	No	Yes	No	No	2
96	30	4	Yes	Reference CD patients	Female	35.62	21.79	28.29	87.8	Yes		B3p	Yes			143.1	248.8	123.5	69.8	163.2	136.1	23	Yes	Yes	Yes	No	Yes	Yes	5
97	30	4	No	Relatives of CD: Non-IBD	Female	69.19	36.9							Mother	Yes	32	46	24	35	19	25	10	No	No	No	No	No	No	0
98	30	4	No	Relatives of CD: CD	Male	19.95	22.4	17.71	26.72	No		B1	No	Son	Yes	92	57	22	49	68	49	14	Yes	No	No	No	No	No	1
99	30	4	No	Relatives of CD: Non-IBD	Male	72.05	34							Father	Yes	6	30	11	37	12	45	8	No	No	No	No	No	No	0
100	31	2	Yes	Reference CD patients	Female	43.56	23.23	42.73	9.9	Yes		B1	No			27.9	39.2	62.7	36.4	82.8	39.1	14	No	No	Yes	No	No	No	1
101	31	2	No	Relatives of CD: Non-IBD	Female	31.16	21.1							Daughter	Yes	22	45	10	100	12	7	9	No	No	No	Yes	No	No	1
102	32	9	Yes	Reference CD patients	Female	36.82	21.23	27.27	114.36	Yes		B1p	Yes			185.5	52	89.2	87	123	53.1	22	Yes	No	Yes	No	Yes	Yes	4
103	32	9	No	Relatives of CD: Non-IBD	Female	46.98	25							Sister	No	12	21	48	42	16	20	8	No	No	No	No	No	No	0
104	32	9	No	Relatives of CD: Non-IBD	Male	27.31	28.1							Brother	No	30	22	14	89	14	19	9	No	No	No	No	No	No	0
105	32	9	No	Relatives of CD: Non-IBD	Female	38.34	23.9							Sister	No	10	19	48	34	10	19	8	No	No	No	No	No	No	0
106	32	9	No	Relatives of CD: Non-IBD	Female	68.13	28.8							Mother	Yes	27	39	7	33	6	8	7	No	No	No	No	No	No	0
107	32	9	No	Relatives of CD: Non-IBD	Female	17.65	18.7							Daughter	Yes	80	53	11	37	28	19	9	Yes	No	No	No	No	No	1
108	32	9	No	Relatives of CD: Non-IBD	Male	16.3	21.5							Son	Yes	13	23	16	30	11	9	6	No	No	No	No	No	No	0
109	32	9	No	Relatives of CD: Non-IBD	Female	19.93	18.8							Daughter	Yes	50	25	7	30	4	7	7	Yes	No	No	No	No	No	1
110	32	9	No	Relatives of CD: Non-IBD	Male	45.48	26.3							Brother	No	43	16	20	39	15	97	10	No	No	No	No	No	Yes	1
111	33	3	Yes	Reference CD patients	Male	21.81	22.31	18.21	43.15	Yes		B3	Yes			138.2	45.8	63	74.2	314.4	159.2	21	Yes	No	Yes	No	Yes	Yes	4
112	33	3	No	Relatives of CD: Non-IBD	Female	22.83	24.2							Sister	No	33	311	47	44	38	24	12	No	Yes	No	No	No	No	1
113	33	3	No	Relatives of CD: Non-IBD	Female	52.91	35.4							Mother	Yes	12	145	6	26	39	13	9	No	Yes	No	No	No	No	1
114	34	2	Yes	Reference CD patients	Male	55.09	24.39	39.46	187.21	Yes		B2	Yes			166.3	46	43.7	67.2	32.1	47.1	16	Yes	No	No	No	No	No	1
115	34	2	No	Relatives of CD: Non-IBD	Male	52.8	27.1							Brother	No	36	15	28	38	10	14	8	No	No	No	No	No	No	0
116	35	2	Yes	Reference CD patients	Male	38.15	22.84	18.09	240.2	Yes		B3p	Yes			92.8	55.8	71	84.6	49.7	42	18	Yes	No	Yes	No	No	No	2
117	35	2	No	Relatives of CD: Non-IBD	Female	19.3	20.2							Daughter	Yes	76	22	17	33	9	11	7	Yes	No	No	No	No	No	1
118	36	3	Yes	Reference CD patients	Female	54.86	22.86	53.32	18.43	Yes		B2	Yes			26.5	23.9	12.2	45.3	25.4	20.4	7	No	No	No	No	No	No	0
119	36	3	No	Relatives of CD: Non-IBD	Male	40.91	32.9							Son	Yes	9	64	6	21	18	20	8	No	No	No	No	No	No	0
120	36	3	No	Relatives of CD: Non-IBD	Female	36.88	25.5							Daughter	Yes	11	42	16	29	26	12	7	No	No	No	No	No	No	0
121	37	2	Yes	Reference CD patients	Male	25.7	24.11	21.62	48.82	Yes		B3	Yes			144.5	50.1	33.3	67.3	30.9	35.6	15	Yes	No	No	No	No	No	1
122	37	2	No	Relatives of CD: UC	Male	57.51	26.3	39.68	213.48		1		No	Father	Yes	12	52	7	38	32	36	10	No	No	No	No	No	No	0
123	38	4	Yes	Reference CD patients	Male	31.79	24.42	25.54	74.82	Yes		B3	Yes			167.9	24.9	40.8	63.6	25.9	61.7	15	Yes	No	No	No	No	Yes	2
124	38	4	No	Relatives of CD: Non-IBD	Male	64.03	26.6							Father	Yes	13	54	20	22	16	18	8	No	No	No	No	No	No	0
125	38	4	No	Relatives of CD: Non-IBD	Female	58.64	28.2							Mother	Yes	9	22	7	33	12	21	6	No	No	No	No	No	No	0
126	38	4	No	Relatives of CD: Non-IBD	Male	25.79	20.9							Brother	No	14	28	12	30	14	14	6	No	No	No	No	No	No	0
127	39	3	Yes	Reference CD patients	Female	19.26	19.36	17.27	23.8	Yes		B3	Yes			136.8	60.7	97.9	58.9	185	63.8	21	Yes	No	Yes	No	Yes	Yes	4
128	39	3	No	Relatives of CD: Non-IBD	Female	48.59	28.7							Mother	Yes	9	20	11	53	10	16	7	No	No	No	No	No	No	0
129	39	3	No	Relatives of CD: Non-IBD	Male	30.34	30.6							Brother	No	7	66	19	67	24	17	10	No	No	No	No	No	No	0
130	40	6	Yes	Reference CD patients	Female	28.16	19.61	25.73	29.08	No		B1p	Yes			41.1	65.3	76.7	120	112.7	65.4	20	No	No	Yes	Yes	No	Yes	3
131	40	6	No	Relatives of CD: Non-IBD	Male	40.16	26.2							Brother	No	11	33	8	22	7	8	6	No	No	No	No	No	No	0
132	40	6	No	Relatives of CD: Non-IBD	Female	72.59	28							Mother	Yes	39	163	12	33	7	13	10	No	Yes	No	No	No	No	1
133	40	6	No	Relatives of CD: Non-IBD	Female	43.13	22.1							Sister	No	74	62	32	54	14	23	11	Yes	No	No	No	No	No	1
134	40	6	No	Relatives of CD: Non-IBD	Male	44.07	27.1							Brother	No	20	60	8	26	21	19	8	No	No	No	No	No	No	0
135	40	6	No	Relatives of CD: Non-IBD	Male	71.49	23							Father	Yes	79	83	70	43	15	20	13	Yes	No	Yes	No	No	No	2
136	41	2	Yes	Reference CD patients	Female	24.42	18.56	8.56	189.97	No		B3p	Yes			119.3	61	61.8	148.2	38.4	104.5	19	Yes	No	Yes	Yes	No	Yes	4
137	41	2	No	Relatives of CD: Non-IBD	Female	54.37	27.5							Mother	Yes	9	44	44	26	9	18	9	No	No	No	No	No	No	0
138	42	3	Yes	Reference CD patients	Male	17.03	24.49	14.44	30.98	Yes		B2	Yes	Brother	No	163.3	24.8	20	118.5	142.4	13.4	15	Yes	No	No	Yes	Yes	No	3
139	42	3	No	Relatives of CD: CD	Male	18.93	18.5	9.63	111.31	Yes		B2p	Yes	Brother	No	186.2	64.2	52.8	296	35.5	45.1	18	Yes	No	No	Yes	No	No	2
140	42	3	No	Relatives of CD: Non-IBD	Female	48.39	37.2							Mother	Yes	13	41	11	62	34	34	10	No	No	No	No	No	No	0
141	43	3	Yes	Reference CD patients	Female	41.23	24.61	38.88	28.2	Yes		B1	No			31	43.1	31.7	77.7	77.1	59.3	16	No	No	No	No	No	Yes	1
142	43	3	No	Relatives of CD: Non-IBD	Male	21.5	24.6							Son	Yes	13	46	17	65	19	16	9	No	No	No	No	No	No	0
143	43	3	No	Relatives of CD: Non-IBD	Female	27.49	21.3							Daughter	Yes	12	20	20	44	10	13	6	No	No	No	No	No	No	0
144	44	4	Yes	Reference CD patients	Female	37.33	24.22	23.51	165.48	Yes		B3p	Yes			166.1	58.8	36.6	96.3	47	53.9	18	Yes	No	No	No	No	Yes	2
145	44	4	No	Relatives of CD: Non-IBD	Male	38.75	23.3							Brother	No	49	90	13	37	40	48	12	No	Yes	No	No	No	No	1
146	44	4	No	Relatives of CD: Non-IBD	Male	67.03	37.2							Father	Yes	21	89	11	23	34	20	9	No	No	No	No	No	No	0
147	44	4	No	Relatives of CD: Non-IBD	Female	66.37	24.8							Mother	Yes	33	40	12	20	17	78	11	No	No	No	No	No	Yes	1
148	45	2	Yes	Reference CD patients	Female	64.04	30.47	59.12	58.89	No		B3p	Yes			22	76.8	46.3	94.8	59	68.8	17	No	No	No	No	No	Yes	1
149	45	2	No	Relatives of CD: CD	Male	29.92	23.9	25.09	57.77	No		B1p	Yes	Son	Yes	33	294	44	40	43	117	15	No	Yes	No	No	No	Yes	2
150	46	3	Yes	Reference CD patients	Female	35.18	27.68	35.09	1.08	Yes		B2	No			56.1	25.1	64.5	94.1	17.6	32.2	13	Yes	No	Yes	No	No	No	2
151	46	3	No	Relatives of CD: Non-IBD	Female	16.75	23.1							Daughter	Yes	71	24	7	63	5	5	8	Yes	No	No	No	No	No	1
152	46	3	No	Relatives of CD: Non-IBD	Female	16.75	18.4							Daughter	Yes	6	23	15	70	9	8	8	No	No	No	No	No	No	0
153	47	3	Yes	Reference CD patients	Female	17.05	24.62	16.28	9.18	Yes		B1	No			119.4	20.4	17.7	49	18.1	16.6	9	Yes	No	No	No	No	No	1
154	47	3	No	Relatives of CD: Non-IBD	Female	46.78	29.1							Mother	Yes	51	229	45	506	51	126	19	Yes	Yes	No	Yes	No	Yes	4
155	47	3	No	Relatives of CD: Non-IBD	Male	48.57	24.7							Father	Yes	136	33	27	113	14	18	13	Yes	No	No	Yes	No	No	2
156	48	3	Yes	Reference CD patients	Female	31.46	24.84	23.43	96.16	Yes		B3	Yes			150.3	118.9	104.2	118.7	350	157.9	24	Yes	Yes	Yes	Yes	Yes	Yes	6
157	48	3	No	Relatives of CD: Non-IBD	Male	68.34	31.1							Father	Yes	30	254	11	17	9	9	10	No	Yes	No	No	No	No	1
158	48	3	No	Relatives of CD: Non-IBD	Female	63.49	30.1							Mother	Yes	47	112	21	123	51	35	16	No	Yes	No	Yes	No	No	2
159	49	3	Yes	Reference CD patients	Male	44.47	24.21	29.48	179.51	Yes		B2	Yes			9.5	36.1	13.5	41.1	33.5	26.5	8	No	No	No	No	No	No	0
160	49	3	No	Relatives of CD: Non-IBD	Male	22.97	22.7							Son	Yes	9	17	18	42	9	9	6	No	No	No	No	No	No	0
161	49	3	No	Relatives of CD: Non-IBD	Female	29.45	21.5							Daughter	Yes	31	16	82	64	8	13	11	No	No	Yes	No	No	No	1
162	50	4	Yes	Reference CD patients	Female	27.98	23.32	21.91	72.69	Yes		B2p	No			62.1	77.4	25.9	39.5	63.7	49	14	Yes	No	No	No	No	No	1
163	50	4	No	Relatives of CD: Non-IBD	Female	63.36	32.1							Mother	Yes	7	88	12	39	13	51	12	No	No	No	No	No	Yes	1
164	50	4	No	Relatives of CD: Non-IBD	Male	41.81	29.2							Brother	No	25	29	11	79	19	30	9	No	No	No	No	No	No	0
165	50	4	No	Relatives of CD: Non-IBD	Male	72.16	26.7							Father	Yes	6	18	13	23	89	32	9	No	No	No	No	No	No	0
166	51	3	Yes	Reference CD patients	Female	25.82	20.52	18.73	84.92	Yes		B2	Yes			180.5	58.2	64.9	111	104.9	52.3	22	Yes	No	Yes	Yes	No	Yes	4
167	51	3	No	Relatives of CD: Non-IBD	Male	60.19	30.2							Father	Yes	19	36	9	46	8	8	8	No	No	No	No	No	No	0
168	51	3	No	Relatives of CD: Non-IBD	Female	57.43	26							Mother	Yes	7	44	5	46	8	10	8	No	No	No	No	No	No	0
169	52	2	Yes	Reference CD patients	Female	57.81	16.8	57.62	2.3	Yes		B3	Yes			157	90.4	94.7	110.6	116.6	46.9	22	Yes	Yes	Yes	Yes	No	No	4
170	52	2	No	Relatives of CD: Non-IBD	Male	40.78	32.9							Son	Yes	85	88	74	51	43	27	16	Yes	No	Yes	No	No	No	2
171	53	4	Yes	Reference CD patients	Female	29.38	19.71	13.31	192.43	Yes		B2	Yes			105.8	60.7	63.5	118.8	109	59.5	21	Yes	No	Yes	Yes	No	Yes	4
172	53	4	No	Relatives of CD: Non-IBD	Male	66.17	23.9							Father	Yes	10	110	51	46	59	39	15	No	Yes	No	No	No	No	1
173	53	4	No	Relatives of CD: Non-IBD	Female	57.05	26.7							Mother	Yes	32	33	66	21	13	17	10	No	No	Yes	No	No	No	1
174	53	4	No	Relatives of CD: Non-IBD	Female	32.36	22.1							Sister	No	11	52	31	68	91	29	14	No	No	No	No	No	No	0
175	54	3	Yes	Reference CD patients	Female	48.05	24.8	26.92	253.08	Yes		B3	Yes			175.7	34	71.9	62.4	45.4	27.1	15	Yes	No	Yes	No	No	No	2
176	54	3	No	Relatives of CD: Non-IBD	Female	35.53	26.8							Daughter	Yes	37	83	20	30	22	27	11	No	No	No	No	No	No	0
177	54	3	No	Relatives of CD: Non-IBD	Male	31.06	25.2							Son	Yes	31	34	4	18	7	9	7	No	No	No	No	No	No	0
178	55	3	Yes	Reference CD patients	Male	30.41	19.59	15.27	181.34	Yes		B2p	Yes			212.7	66.8	50.3	109.7	250.1	117	22	Yes	No	No	Yes	Yes	Yes	4
179	55	3	No	Relatives of CD: Non-IBD	Male	66.44	25.3							Father	Yes	26	35	32	85	7	13	9	No	No	No	No	No	No	0
180	55	3	No	Relatives of CD: Non-IBD	Female	63.37	27.4							Mother	Yes	67	33	5	140	7	23	10	Yes	No	No	Yes	No	No	2
181	56	5	Yes	Reference CD patients	Male	34.61	21.77	33.88	8.72	No		B3	Yes			108.5	16.3	34.1	103.6	16.5	12	11	Yes	No	No	Yes	No	No	2
182	56	5	No	Relatives of CD: Non-IBD	Male	41.35	22.6							Brother	No	47	19	18	40	6	10	7	No	No	No	No	No	No	0
183	56	5	No	Relatives of CD: Non-IBD	Male	68.36	28.1							Father	Yes	31	81	7	36	8	30	11	No	No	No	No	No	No	0
184	56	5	No	Relatives of CD: Non-IBD	Female	64.85	31.6							Mother	Yes	8	67	7	28	9	14	8	No	No	No	No	No	No	0
185	56	5	No	Relatives of CD: Non-IBD	Male	38.48	24.9							Brother	No	58	73	8	20	5	9	10	Yes	No	No	No	No	No	1
186	57	2	Yes	Reference CD patients	Female	50.84	24.44	24.69	313.21	Yes		B3p	Yes			34.5	52	44.5	69.2	158.5	77.2	19	No	No	No	No	Yes	Yes	2
187	57	2	No	Relatives of CD: Non-IBD	Female	36.99	26.6							Daughter	Yes	8	27	16	27	7	20	6	No	No	No	No	No	No	0
188	58	2	Yes	Reference CD patients	Male	42.75	30.67	39.98	33.11	Yes		B2	No			79	17.6	17.7	54.3	63.7	20.3	9	Yes	No	No	No	No	No	1
189	58	2	No	Relatives of CD: Non-IBD	Female	19.36	35.4							Daughter	Yes	21	24	6	25	11	24	6	No	No	No	No	No	No	0
190	59	3	Yes	Reference CD patients	Female	32.19	25.64	18.99	158.1	Yes		B3	Yes			40.8	41.5	32.3	61.1	114.9	72.5	15	No	No	No	No	No	Yes	1
191	59	3	No	Relatives of CD: Non-IBD	Male	49.17	30.5							Brother	No	11	96	11	49	11	13	10	No	Yes	No	No	No	No	1
192	59	3	No	Relatives of CD: Non-IBD	Female	55.56	27.9							Sister	No	9	19	16	42	8	8	6	No	No	No	No	No	No	0
193	60	5	Yes	Reference CD patients	Male	42.04	18.81	36.46	66.82	Yes		B3	Yes			54.8	98	89.9	52.4	114.7	61.8	19	Yes	Yes	Yes	No	No	Yes	4
194	60	5	No	Relatives of CD: Non-IBD	Male	44.76	20.9							Brother	No	11	81	5	15	26	16	9	No	No	No	No	No	No	0
195	60	5	No	Relatives of CD: Non-IBD	Male	67.24	34.9							Mother	Yes	38	39	6	22	17	11	8	No	No	No	No	No	No	0
196	60	5	No	Relatives of CD: Non-IBD	Male	69.31	27.7							Father	Yes	36	27	43	30	16	29	10	No	No	No	No	No	No	0
197	60	5	No	Relatives of CD: Non-IBD	Male	37.49	27.7							Brother	No	20	37	11	21	11	15	7	No	No	No	No	No	No	0
198	61	3	Yes	Reference CD patients	Female	53.62	21.36	52.85	9.18	Yes		B1p	Yes			35.5	52.9	19.5	60.4	55.3	42.6	13	No	No	No	No	No	No	0
199	61	3	No	Relatives of CD: Non-IBD	Male	41.4	23.3							Son	Yes	10	29	12	42	22	10	6	No	No	No	No	No	No	0
200	61	3	No	Relatives of CD: Non-IBD	Female	35.69	24.3							Daughter	Yes	34	48	26	44	13	25	10	No	No	No	No	No	No	0
201	62	2	Yes	Reference CD patients	Male	49.04	35.83	39.31	116.56	Yes		B3p	Yes			17.9	82.6	53.7	43.1	69.6	54.1	15	No	No	No	No	No	Yes	1
202	62	2	No	Relatives of CD: Non-IBD	Male	52.09	38							Brother	No	7	13	5	20	6	9	6	No	No	No	No	No	No	0
203	63	3	Yes	Reference CD patients	Male	13.71	20.43	13.34	4.43	Yes		B3	Yes			17	33.4	48.4	65.9	62	31.4	12	No	No	No	No	No	No	0
204	63	3	No	Relatives of CD: Non-IBD	Female	45.72	29.4							Mother	Yes	17	27	20	62	16	16	7	No	No	No	No	No	No	0
205	63	3	No	Relatives of CD: Non-IBD	Female	21.94	26.2							Sister	No	17	20	8	44	14	11	6	No	No	No	No	No	No	0
206	64	2	Yes	Reference CD patients	Male	26.9	25.34	23.33	42.75	Yes		B3	Yes			186.8	42.2	35.1	72.5	169.9	38.6	18	Yes	No	No	No	Yes	No	2
207	64	2	No	Relatives of CD: Non-IBD	Female	48.71	23.9							Mother	Yes	10	31	15	22	6	10	6	No	No	No	No	No	No	0
208	65	4	Yes	Reference CD patients	Male	29.18	21.22	28.92	3.08	Yes		B2	No			110.2	22.1	61.9	48.5	53.6	28.9	14	Yes	No	Yes	No	No	No	2
209	65	4	No	Relatives of CD: Non-IBD	Female	39.49	29							Sister	No	5	13	28	38	10	11	7	No	No	No	No	No	No	0
210	65	4	No	Relatives of CD: Non-IBD	Female	61.15	27.3							Mother	Yes	8	9	10	37	7	28	7	No	No	No	No	No	No	0
211	65	4	No	Relatives of CD: Non-IBD	Male	64.05	26.8							Father	Yes	12	16	19	42	11	15	6	No	No	No	No	No	No	0
212	66	2	Yes	Reference CD patients	Male	29.95	19.49	17.66	147.18	Yes		B3	Yes			148.1	111.2	24.3	71.4	153.7	137.4	21	Yes	Yes	No	No	Yes	Yes	4
213	66	2	No	Relatives of CD: Non-IBD	Female	35.43	25.7							Sister	No	38	76	25	27	17	12	11	No	No	No	No	No	No	0
214	67	4	Yes	Reference CD patients	Male	48.13	27.36	30.74	208.16	Yes		B2	Yes			130.1	57.7	36.1	178.1	58.6	35.5	17	Yes	No	No	Yes	No	No	2
215	67	4	No	Relatives of CD: Non-IBD	Female	9.34	17.2							Daughter	Yes	22	49	7	42	5	14	7	No	No	No	No	No	No	0
216	67	4	No	Relatives of CD: Non-IBD	Male	13.13	20.4							Son	Yes	47	38	6	52	5	5	9	No	No	No	No	No	No	0
217	67	4	No	Relatives of CD: Non-IBD	Female	24.27	20.7							Daughter	Yes	54	45	7	21	42	18	8	Yes	No	No	No	No	No	1
218	68	4	Yes	Reference CD patients	Male	32.95	19.61	26.63	75.67	Yes		B3	Yes			158	50.1	32	109.2	145.8	43.5	19	Yes	No	No	Yes	Yes	No	3
219	68	4	No	Relatives of CD: Non-IBD	Female	32.99	19.4							Sister	No	53	147	7	21	11	33	11	Yes	Yes	No	No	No	No	2
220	68	4	No	Relatives of CD: Non-IBD	Female	64.36	28.9							Mother	Yes	12	63	3	17	4	9	8	No	No	No	No	No	No	0
221	68	4	No	Relatives of CD: Non-IBD	Male	63.46	26.4							Father	Yes	18	69	17	175	6	8	11	No	No	No	Yes	No	No	1
222	69	4	Yes	Reference CD patients	Male	23.25	20.06	12.89	124.07	Yes		B3	Yes			67	73.7	41.5	65.1	229.3	76.9	20	Yes	No	No	No	Yes	Yes	3
223	69	4	No	Relatives of CD: Non-IBD	Female	16.46	20.4							Sister	No	6	20	16	85	14	6	8	No	No	No	No	No	No	0
224	69	4	No	Relatives of CD: Non-IBD	Male	51.68	27.8							Father	Yes	7	70	17	92	17	75	13	No	No	No	No	No	Yes	1
225	69	4	No	Relatives of CD: Non-IBD	Female	49.4	30							Mother	Yes	18	49	9	282	10	17	10	No	No	No	Yes	No	No	1
226	70	3	Yes	Reference CD patients	Male	26.39	18.14	13.98	148.66	Yes		B3p	Yes			163.6	143.1	22.9	107.3	330.2	114.7	21	Yes	Yes	No	Yes	Yes	Yes	5
227	70	3	No	Relatives of CD: Non-IBD	Female	55	23.3							Mother	Yes	14	18	13	56	12	11	7	No	No	No	No	No	No	0
228	70	3	No	Relatives of CD: CD	Male	56.85	24.1	29.98	321.8	Yes		B2	Yes	Father	Yes	67	42	31	42	42	23	9	Yes	No	No	No	No	No	1
229	71	4	Yes	Reference CD patients	Male	39.02	19.62	21.59	208.75	Yes		B3	Yes			143.8	93.8	53.1	67.4	297.4	52.6	22	Yes	Yes	No	No	Yes	Yes	4
230	71	4	No	Relatives of CD: Non-IBD	Male	72.08	30.5							Father	Yes	13	28	39	59	28	33	10	No	No	No	No	No	No	0
231	71	4	No	Relatives of CD: Non-IBD	Female	70.03	27.5							Mother	Yes	14	15	33	51	16	46	10	No	No	No	No	No	No	0
232	71	4	No	Relatives of CD: Non-IBD	Male	49.34	24.5							Brother	No	4	44	36	42	27	23	8	No	No	No	No	No	No	0
233	72	6	Yes	Reference CD patients	Female	49.09	26.44	34.29	177.25	No		B1	No			121.8	56.8	41.4	84.6	63.7	39.1	17	Yes	No	No	No	No	No	1
234	72	6	No	Relatives of CD: Non-IBD	Female	24.54	25.1							Daughter	Yes	108	33	34	84	14	23	11	Yes	No	No	No	No	No	1
235	72	6	No	Relatives of CD: Non-IBD	Male	51.8	24.7							Brother	No	7	62	8	32	10	15	8	No	No	No	No	No	No	0
236	72	6	No	Relatives of CD: Non-IBD	Male	56.4	24.5							Brother	No	4	42	27	209	8	14	11	No	No	No	Yes	No	No	1
237	72	6	No	Relatives of CD: Non-IBD	Male	57.66	30.5							Brother	No	5	6	40	310	4	14	11	No	No	No	Yes	No	No	1
238	73	4	Yes	Reference CD patients	Female	57.93	27.34	57.88	0.59	Yes		B1	No			24.7	60	32	34.3	33.2	23.3	9	No	No	No	No	No	No	0
239	73	4	No	Relatives of CD: Non-IBD	Female	28.77	18.4							Daughter	Yes	11	33	45	61	25	17	9	No	No	No	No	No	No	0
240	73	4	No	Relatives of CD: Non-IBD	Male	40.1	26							Son	Yes	10	35	6	32	26	30	7	No	No	No	No	No	No	0
241	73	4	No	Relatives of CD: Non-IBD	Male	44.18	26.6							Son	Yes	6	333	22	513	60	133	16	No	Yes	No	Yes	No	Yes	3
242	74	6	Yes	Reference CD patients	Male	42.38	35.15	42.33	0.59	Yes		B1p	Yes			126.9	52.9	60.1	98.2	56.1	28.7	16	Yes	No	Yes	No	No	No	2
243	74	6	No	Relatives of CD: Non-IBD	Male	22.01	21.5							Son	Yes	38	77	17	32	61	37	13	No	No	No	No	No	No	0
244	74	6	No	Relatives of CD: Non-IBD	Male	59.92	31.7							Brother	No	20	25	7	30	9	13	6	No	No	No	No	No	No	0
245	74	6	No	Relatives of CD: Non-IBD	Female	60.98	32.3							Sister	No	11	12	4	13	5	7	6	No	No	No	No	No	No	0
246	74	6	No	Relatives of CD: Non-IBD	Female	23.91	19.6							Daughter	Yes	19	76	8	25	18	17	9	No	No	No	No	No	No	0
247	74	6	No	Relatives of CD: Non-IBD	Male	16.64	20							Son	Yes	13	187	18	34	49	39	12	No	Yes	No	No	No	No	1
248	75	3	Yes	Reference CD patients	Male	56.75	19.88	56.68	0.92	Yes		B1	Yes			9	76.1	25.3	80.9	64	32.2	14	No	No	No	No	No	No	0
249	75	3	No	Relatives of CD: Non-IBD	Female	39.6	19.7							Daughter	Yes	6	32	10	23	8	17	6	No	No	No	No	No	No	0
250	75	3	No	Relatives of CD: Non-IBD	Female	40.7	24							Daughter	Yes	23	102	24	33	19	39	12	No	Yes	No	No	No	No	1
251	76	5	Yes	Reference CD patients	Female	35.99	20.55	28.57	88.95	Yes		B1	Yes			122.9	130.7	109	162.2	228.2	54.7	23	Yes	Yes	Yes	Yes	Yes	Yes	6
252	76	5	No	Relatives of CD: Non-IBD	Female	42.57	22							Sister	No	38	83	15	27	27	37	12	No	No	No	No	No	No	0
253	76	5	No	Relatives of CD: Non-IBD	Female	25.95	22.1							Sister	No	19	84	15	24	12	19	9	No	No	No	No	No	No	0
254	76	5	No	Relatives of CD: Non-IBD	Male	44.36	28.4							Brother	No	9	19	29	41	10	15	7	No	No	No	No	No	No	0
255	76	5	No	Relatives of CD: Non-IBD	Female	67.71	29.8							Mother	Yes	10	37	43	47	19	22	10	No	No	No	No	No	No	0
256	77	4	Yes	Reference CD patients	Male	28.87	30.85	28.02	10.13	Yes		B2	No			69.4	237.6	60	293.9	48.6	15.1	16	Yes	Yes	Yes	Yes	No	No	4
257	77	4	No	Relatives of CD: Non-IBD	Male	24.59	31.4							Brother	No	12	67	26	156	27	16	12	No	No	No	Yes	No	No	1
258	77	4	No	Relatives of CD: Non-IBD	Female	53.83	28.8							Mother	Yes	5	24	19	53	19	16	7	No	No	No	No	No	No	0
259	77	4	No	Relatives of CD: Non-IBD	Male	56.19	35.5							Father	Yes	8	26	46	310	17	25	12	No	No	No	Yes	No	No	1
260	78	4	Yes	Reference CD patients	Male	19.16	24.93	13.92	62.82	Yes		B3p	Yes			165.6	71	69.4	144	99.8	42.4	22	Yes	No	Yes	Yes	No	No	3
261	78	4	No	Relatives of CD: Non-IBD	Female	17.06	22.5							Sister	No	8	25	21	75	30	25	9	No	No	No	No	No	No	0
262	78	4	No	Relatives of CD: Non-IBD	Male	57.79	26.6							Father	Yes	12	41	12	126	24	31	11	No	No	No	Yes	No	No	1
263	78	4	No	Relatives of CD: Non-IBD	Female	53.22	33.2							Mother	Yes	7	39	36	106	26	16	11	No	No	No	Yes	No	No	1
264	79	3	Yes	Reference CD patients	Female	35.13	19.49	20.54	174.75	Yes		B3p	Yes			135.1	138.4	100.7	174.4	219.6	83.7	24	Yes	Yes	Yes	Yes	Yes	Yes	6
265	79	3	No	Relatives of CD: Non-IBD	Female	41.61	28.7							Sister	No	9	37	49	51	58	22	11	No	No	No	No	No	No	0
266	79	3	No	Relatives of CD: Non-IBD	Male	15.75	20.6							Son	Yes	20	43	7	60	43	30	9	No	No	No	No	No	No	0
267	80	4	Yes	Reference CD patients	Female	38.72	18.44	32.44	75.28	Yes		B2	Yes			14	76.2	29.5	101	49.9	40.9	15	No	No	No	Yes	No	No	1
268	80	4	No	Relatives of CD: Non-IBD	Female	41.93	21.6							Sister	No	6	20	44	36	6	12	8	No	No	No	No	No	No	0
269	80	4	No	Relatives of CD: Non-IBD	Female	40.6	20.4							Sister	No	13	44	11	45	14	29	8	No	No	No	No	No	No	0
270	80	4	No	Relatives of CD: Non-IBD	Female	63.05	37.1							Mother	Yes	7	101	9	67	10	65	14	No	Yes	No	No	No	Yes	2
271	81	3	Yes	Reference CD patients	Male	21.18	19.75	18.98	26.39	Yes		B1	No			154.3	30	37.6	188.9	64.5	27.5	15	Yes	No	No	Yes	No	No	2
272	81	3	No	Relatives of CD: Non-IBD	Female	55.18	22.3							Mother	Yes	90	32	11	69	6	10	10	Yes	No	No	No	No	No	1
273	81	3	No	Relatives of CD: Non-IBD	Male	58.26	26							Father	Yes	31	116	4	44	117	19	12	No	Yes	No	No	No	No	1
274	82	3	Yes	Reference CD patients	Female	24.02	24.91	21.3	32.59	Yes		B3p	Yes			105.6	38.2	56.9	124.9	108.7	46.6	18	Yes	No	No	Yes	No	No	2
275	82	3	No	Relatives of CD: Non-IBD	Male	23.85	23.6							Brother	No	8	9	5	24	4	6	6	No	No	No	No	No	No	0
276	82	3	No	Relatives of CD: Non-IBD	Female	57.71	29							Mother	Yes	6	4	11	39	2	3	6	No	No	No	No	No	No	0
277	83	3	Yes	Reference CD patients	Male	23.7	24.02	20.87	33.87	Yes		B3	Yes			114.4	63.8	37.1	142.2	120.9	47.3	19	Yes	No	No	Yes	Yes	No	3
278	83	3	No	Relatives of CD: Non-IBD	Male	60.49	32.4							Father	Yes	11	54	16	49	17	15	9	No	No	No	No	No	No	0
279	83	3	No	Relatives of CD: Non-IBD	Female	62.61	29.7							Mother	Yes	6	39	12	117	12	10	10	No	No	No	Yes	No	No	1
280	84	5	Yes	Reference CD patients	Female	35.26	22.32	25.27	119.7	Yes		B1	Yes			60.2	37.5	47.1	74.5	50.7	24.2	13	Yes	No	No	No	No	No	1
281	84	5	No	Relatives of CD: Non-IBD	Female	59.85	27.9							Mother	Yes	6	42	39	44	11	39	11	No	No	No	No	No	No	0
282	84	5	No	Relatives of CD: Non-IBD	Male	12.34	14.2							Son	Yes	9	22	24	27	10	16	7	No	No	No	No	No	No	0
283	84	5	No	Relatives of CD: Non-IBD	Female	14.07	16							Daughter	Yes	8	23	26	36	15	17	7	No	No	No	No	No	No	0
284	84	5	No	Relatives of CD: Non-IBD	Female	8.67	15.1							Daughter	Yes	20	18	22	63	90	9	9	No	No	No	No	No	No	0
285	85	2	Yes	Reference CD patients	Male	60.38	28.41	45.62	176.79	Yes		B2p	Yes			39.8	34.7	34.1	88.8	31.1	20.8	10	No	No	No	No	No	No	0
286	85	2	No	Relatives of CD: Non-IBD	Male	61.11	31.2							Brother	No	50	59	35	20	10	25	11	Yes	No	No	No	No	No	1
287	86	3	Yes	Reference CD patients	Female	22.32	18.22	17.79	54.26	Yes		B1	No			153.2	35.4	115	69.1	39.2	21.3	14	Yes	No	Yes	No	No	No	2
288	86	3	No	Relatives of CD: Non-IBD	Male	53.04	23.7							Father	Yes	6	21	18	68	11	14	8	No	No	No	No	No	No	0
289	86	3	No	Relatives of CD: Non-IBD	Male	24.56	24.7							Brother	No	45	24	27	137	9	22	11	No	No	No	Yes	No	No	1
290	87	6	Yes	Reference CD patients	Female	43.5	19	29.41	168.72	Yes		B1p	Yes			139.6	401.9	42.5	148.4	224.6	41.8	22	Yes	Yes	No	Yes	Yes	No	4
291	87	6	No	Relatives of CD: Non-IBD	Male	83.58	25.9							Father	Yes	6	28	24	37	57	75	11	No	No	No	No	No	Yes	1
292	87	6	No	Relatives of CD: Non-IBD	Male	14.62	19.1							Son	Yes	6	10	13	28	14	9	6	No	No	No	No	No	No	0
293	87	6	No	Relatives of CD: Non-IBD	Female	75.6	26							Mother	Yes	81	134	13	58	55	38	15	Yes	Yes	No	No	No	No	2
294	87	6	No	Relatives of CD: CD	Male	44.38	25.8	27.75	199.11	Yes		B1p	Yes	Brother	No	112	38	108	63	61	102	17	Yes	No	Yes	No	No	Yes	3
295	87	6	No	Relatives of CD: Non-IBD	Male	44.38	24.5							Brother	No	6	19	71	171	37	42	14	No	No	Yes	Yes	No	No	2
296	88	5	Yes	Reference CD patients	Female	38.37	25.47	34.47	46.66	Yes		B2	Yes			100.4	31.9	73.3	25.7	46.2	19.3	12	Yes	No	Yes	No	No	No	2
297	88	5	No	Relatives of CD: Non-IBD	Male	20.2	35							Son	Yes	132	18	33	66	18	13	11	Yes	No	No	No	No	No	1
298	88	5	No	Relatives of CD: Non-IBD	Female	24.54	18.9							Daughter	Yes	132	41	85	68	45	26	16	Yes	No	Yes	No	No	No	2
299	88	5	No	Relatives of CD: Non-IBD	Male	46.62	23.1							Brother	No	28	14	45	42	15	14	9	No	No	No	No	No	No	0
300	88	5	No	Relatives of CD: Non-IBD	Male	14.43	18.4							Son	Yes	19	16	10	29	9	9	6	No	No	No	No	No	No	0
301	89	4	Yes	Reference CD patients	Female	26.54	23.31	22.8	44.89	Yes		B2	Yes			198.1	58	120.9	180.6	185.9	30.3	21	Yes	No	Yes	Yes	Yes	No	4
302	89	4	No	Relatives of CD: Non-IBD	Female	34.7	22.7							Sister	No	37	56	6	26	30	19	9	No	No	No	No	No	No	0
303	89	4	No	Relatives of CD: Non-IBD	Female	55.2	26.8							Mother	Yes	8	49	4	20	8	25	8	No	No	No	No	No	No	0
304	89	4	No	Relatives of CD: Non-IBD	Male	55.56	25.3							Father	Yes	25	159	9	23	39	33	10	No	Yes	No	No	No	No	1
305	90	4	Yes	Reference CD patients	Female	20.11	22.6	20.03	1.02	No		B1	No			9.7	37.4	31.3	40.6	35.3	23.5	8	No	No	No	No	No	No	0
306	90	4	No	Relatives of CD: Non-IBD	Male	61.24	25.3							Father	Yes	5	76	11	54	21	21	10	No	No	No	No	No	No	0
307	90	4	No	Relatives of CD: Non-IBD	Female	60.42	26							Mother	Yes	6	36	5	33	11	25	8	No	No	No	No	No	No	0
308	90	4	No	Relatives of CD: Non-IBD	Male	34.88	29.9							Brother	No	9	20	11	27	9	10	6	No	No	No	No	No	No	0
309	91	3	Yes	Reference CD patients	Female	36.1	22.65	31.18	58.89	Yes		B3p	Yes			154	70.4	47.3	60.4	188	45	19	Yes	No	No	No	Yes	No	2
310	91	3	No	Relatives of CD: Non-IBD	Female	21.88	21.3							Daughter	Yes	28	14	21	49	13	20	8	No	No	No	No	No	No	0
311	91	3	No	Relatives of CD: Non-IBD	Female	32.52	20.4							Sister	No	9	62	72	119	30	17	14	No	No	Yes	Yes	No	No	2
312	92	6	Yes	Reference CD patients	Female	45.52	21.87	19.51	311.44	No		B3	No			106.5	49.2	48	266.3	72.2	21.8	16	Yes	No	No	Yes	No	No	2
313	92	6	No	Relatives of CD: Non-IBD	Female	48.81	26.1							Sister	No	19	4	65	76	2	3	11	No	No	Yes	No	No	No	1
314	92	6	No	Relatives of CD: CD	Female	44.88	23.1	20.73	289.15	Yes		B2	No	Sister	No	112	133	50	75	26	26	16	Yes	Yes	No	No	No	No	2
315	92	6	No	Relatives of CD: Non-IBD	Male	43.18	24.4							Brother	No	6	69	48	63	7	16	11	No	No	No	No	No	No	0
316	92	6	No	Relatives of CD: Non-IBD	Male	18.22	20.2							Son	Yes	11	15	8	31	8	11	6	No	No	No	No	No	No	0
317	92	6	No	Relatives of CD: CD	Female	26.86	21.5	23.28	42.92	Yes		B1	No	Daughter	Yes	12	29	20	52	44	31	8	No	No	No	No	No	No	0
318	93	3	Yes	Reference CD patients	Male	40.43	22.55	21.34	228.56	Yes		B3	Yes			129.9	27	25.9	60.1	46	19.4	11	Yes	No	No	No	No	No	1
319	93	3	No	Relatives of CD: Non-IBD	Female	14.05	22.1							Daughter	Yes	36	11	14	43	10	14	7	No	No	No	No	No	No	0
320	93	3	No	Relatives of CD: CD	Male	17.71	18.4	17.08	7.61	Yes		B2	No	Son	Yes	98	9	28	61	7	10	10	Yes	No	No	No	No	No	1
321	94	3	Yes	Reference CD patients	Female	18.27	21.11	18.28	-0.13	Yes		B1	No			74.1	28.1	51.8	59.2	41.8	22.5	10	Yes	No	No	No	No	No	1
322	94	3	No	Relatives of CD: Non-IBD	Male	13.51	19.1							Brother	No	7	14	26	43	10	14	7	No	No	No	No	No	No	0
323	94	3	No	Relatives of CD: Non-IBD	Female	42.06	20.7							Mother	Yes	13	26	37	39	27	73	10	No	No	No	No	No	Yes	1
324	95	3	Yes	Reference CD patients	Male	19.98	20.91	7.8	145.8	Yes		B2	No			117.4	20.2	66.1	36.8	44.1	13.5	11	Yes	No	Yes	No	No	No	2
325	95	3	No	Relatives of CD: Non-IBD	Female	50.81	23.4							Mother	Yes	7	72	9	63	19	11	10	No	No	No	No	No	No	0
326	95	3	No	Relatives of CD: Non-IBD	Male	53.45	34.5							Father	Yes	105	314	77	132	51	55	21	Yes	Yes	Yes	Yes	No	Yes	5
327	96	3	Yes	Reference CD patients	Female	43.75		43.02	8.66	Yes		B2	Yes			148.6	42.9	77	143.2	139.3	35.8	21	Yes	No	Yes	Yes	Yes	No	4
328	96	3	No	Relatives of CD: Non-IBD	Female	21.08	20							Daughter	Yes	96	24	16	19	9	7	8	Yes	No	No	No	No	No	1
329	96	3	No	Relatives of CD: Non-IBD	Male	24.24	23.7							Son	Yes	41	42	10	16	5	6	8	No	No	No	No	No	No	0
330	97	3	Yes	Reference CD patients	Male	33.06	23.41	33.04	0.23	Yes		B1	No			43.7	38.2	11.2	41.5	40.1	19.2	8	No	No	No	No	No	No	0
331	97	3	No	Relatives of CD: Non-IBD	Female	64.65	26.5							Mother	Yes	29	308	52	386	81	161	20	No	Yes	No	Yes	No	Yes	3
332	97	3	No	Relatives of CD: Non-IBD	Male	40.22	26.3							Brother	No	15	79	11	19	52	53	13	No	No	No	No	No	Yes	1
333	98	3	Yes	Reference CD patients	Female	45.35	23.95	38.74	79.08	Yes		B3p	Yes			149.3	75.3	37.1	232.2	245.9	44.3	21	Yes	No	No	Yes	Yes	No	3
334	98	3	No	Relatives of CD: Non-IBD	Male	40.61	29.3							Brother	No	41	44	38	47	40	20	10	No	No	No	No	No	No	0
335	98	3	No	Relatives of CD: Non-IBD	Female	54.63	33.9							Sister	No	27	63	9	45	16	22	8	No	No	No	No	No	No	0
336	99	2	Yes	Reference CD patients	Male	71.66	25.01	68.39	39.08	No		B3p	Yes			21.9	49.4	18.4	34.9	47.7	26.8	9	No	No	No	No	No	No	0
337	99	2	No	Relatives of CD: Non-IBD	Female	42.04	22							Daughter	Yes	42	32	17	22	13	19	7	No	No	No	No	No	No	0
338	100	7	Yes	Reference CD patients	Male	23.87	21.6	23.59	3.38	Yes		B1p	No			134.1	33.5	99.6	136.8	354	14.9	17	Yes	No	Yes	Yes	Yes	No	4
339	100	7	No	Relatives of CD: Non-IBD	Male	59.12	25.1							Mother	Yes	11	296	19	22	7	13	9	No	Yes	No	No	No	No	1
340	100	7	No	Relatives of CD: Non-IBD	Male	35.28	25.8							Brother	No	5	126	17	43	6	10	9	No	Yes	No	No	No	No	1
341	100	7	No	Relatives of CD: Non-IBD	Female	37.1	23.7							Sister	No	25	20	54	19	6	20	8	No	No	No	No	No	No	0
342	100	7	No	Relatives of CD: Non-IBD	Female	22.05	22.9							Sister	No	120	31	13	56	56	24	10	Yes	No	No	No	No	No	1
343	100	7	No	Relatives of CD: Non-IBD	Male	25.75	23.2							Brother	No	13	38	16	45	17	17	7	No	No	No	No	No	No	0
344	100	7	No	Relatives of CD: Non-IBD	Female	59.09	26.8							Mother	Yes	11	96	23	44	13	17	9	No	Yes	No	No	No	No	1
345	101	6	Yes	Reference CD patients	Male	46.84	25.54	21.53	303.15	No		B1p	Yes			21.7	52.7	71.2	47.5	198.7	33.3	16	No	No	Yes	No	Yes	No	2
346	101	6	No	Relatives of CD: Non-IBD	Female	74.16	20.6							Mother	Yes	15	38	8	26	18	18	7	No	No	No	No	No	No	0
347	101	6	No	Relatives of CD: Non-IBD	Male	51.52	22.1							Dicygotic twin	No	21	110	25	35	19	62	13	No	Yes	No	No	No	Yes	2
348	101	6	No	Relatives of CD: Non-IBD	Female	46.13	30.8							Sister	No	45	144	70	46	49	46	17	No	Yes	Yes	No	No	No	2
349	101	6	No	Relatives of CD: Non-IBD	Male	75.87	23.3							Father	Yes	31	24	33	32	7	7	8	No	No	No	No	No	No	0
350	101	6	No	Relatives of CD: Non-IBD	Female	24.79	21.1							Daughter	Yes	17	17	10	50	13	10	7	No	No	No	No	No	No	0
351	102	3	Yes	Reference CD patients	Male	29.23	18.99	21.01	98.49	Yes		B3	Yes			117.4	63.3	50.1	92.3	61.7	33.2	16	Yes	No	No	No	No	No	1
352	102	3	No	Relatives of CD: Non-IBD	Male	58.49	30.7							Father	Yes	18	225	35	66	19	40	14	No	Yes	No	No	No	No	1
353	102	3	No	Relatives of CD: Non-IBD	Female	58.68	33.7							Mother	Yes	19	116	4	24	6	20	9	No	Yes	No	No	No	No	1
354	103	4	Yes	Reference CD patients	Male	17.65	17.04	17.6	0.56	Yes		B1	No			136	20.2	15.8	103.9	25.4	11.4	12	Yes	No	No	Yes	No	No	2
355	103	4	No	Relatives of CD: Non-IBD	Male	48.48	27							Father	Yes	19	58	5	81	17	28	11	No	No	No	No	No	No	0
356	103	4	No	Relatives of CD: Non-IBD	Female	48.55	25.1							Mother	Yes	36	57	22	46	8	25	11	No	No	No	No	No	No	0
357	103	4	No	Relatives of CD: Non-IBD	Female	19.26	18.4							Sister	No	34	28	8	74	10	26	10	No	No	No	No	No	No	0
358	104	2	Yes	Reference CD patients	Female	47.47	16.6	30.24	206.36	Yes		B1	No			24.6	42.1	10.5	35.4	39.1	21.6	7	No	No	No	No	No	No	0
359	104	2	No	Relatives of CD: Non-IBD	Female	25.21	17							Daughter	Yes	19	40	11	39	12	14	7	No	No	No	No	No	No	0
360	105	4	Yes	Reference CD patients	Male	48.58	21.6	43.52	60.59	Yes		B1p	No			14.4	94.1	39.3	53.5	113.6	62.5	17	No	Yes	No	No	No	Yes	2
361	105	4	No	Relatives of CD: Non-IBD	Male	26.12	27.7							Son	Yes	31	87	19	68	65	20	13	No	No	No	No	No	No	0
362	105	4	No	Relatives of CD: Non-IBD	Male	54.24	27.2							Brother	No	7	43	6	22	14	13	7	No	No	No	No	No	No	0
363	105	4	No	Relatives of CD: Non-IBD	Male	23.28	23.4							Son	Yes	8	41	7	49	15	34	10	No	No	No	No	No	No	0
364	106	3	Yes	Reference CD patients	Female	59.01	26.57	54.6	52.89	Yes		B2	Yes			11.7	47.3	18.2	38.9	37.7	27.6	8	No	No	No	No	No	No	0
365	106	3	No	Relatives of CD: Non-IBD	Female	38.96	23.1							Daughter	Yes	6	20	27	45	20	22	7	No	No	No	No	No	No	0
366	106	3	No	Relatives of CD: CD	Male	44.5	21.1	29.79	176.2	Yes		B3	Yes	Son	Yes	13	10	9	32	13	8	6	No	No	No	No	No	No	0
367	107	4	Yes	Reference CD patients	Male	60.06	20.66	41.65	220.52	Yes		B2	No			26	203.7	38.3	32.6	140.7	70.8	16	No	Yes	No	No	Yes	Yes	3
368	107	4	No	Relatives of CD: Non-IBD	Female	73.82	29							Sister	No	46	71	30	55	14	43	14	No	No	No	No	No	No	0
369	107	4	No	Relatives of CD: UC	Male	72.42	23	46.47	310.82		0		No	Brother	No	27	201	11	28	7	21	9	No	Yes	No	No	No	No	1
370	107	4	No	Relatives of CD: UC	Male	68.35	27.9	35.39	394.66		1		No	Sister	No	98	42	31	30	12	45	12	Yes	No	No	No	No	No	1
371	108	5	Yes	Reference CD patients	Male	18.55	15.81	7.02	138.03	Yes		B2p	Yes			40.5	133.4	52.9	125.1	254	54.5	21	No	Yes	No	Yes	Yes	Yes	4
372	108	5	No	Relatives of CD: Non-IBD	Male	50.43	28.4							Father	Yes	36	129	55	99	30	41	16	No	Yes	No	No	No	No	1
373	108	5	No	Relatives of CD: Non-IBD	Male	13.47	17.1							Brother	No	13	26	42	56	20	124	12	No	No	No	No	No	Yes	1
374	108	5	No	Relatives of CD: CD	Female	47.78	27.4	27.04	248.36	No		B2	No	Mother	Yes	105	24	62	106	9	10	14	Yes	No	Yes	Yes	No	No	3
375	108	5	No	Relatives of CD: Non-IBD	Female	24.27	19.4							Brother	No	64	26	7	602	11	19	10	Yes	No	No	Yes	No	No	2
376	109	5	Yes	Reference CD patients	Female	37.47	21.8	21.62	189.9	No		B2	Yes			30.5	28.8	47.9	58.8	33.7	19.2	10	No	No	No	No	No	No	0
377	109	5	No	Relatives of CD: Non-IBD	Male	35.66	30							Brother	No	66	23	14	115	9	24	10	Yes	No	No	Yes	No	No	2
378	109	5	No	Relatives of CD: Non-IBD	Male	67.5	29							Father	Yes	36	189	12	77	13	15	12	No	Yes	No	No	No	No	1
379	109	5	No	Relatives of CD: Non-IBD	Female	64.07	24.3							Mother	Yes	11	98	10	21	10	15	9	No	Yes	No	No	No	No	1
380	109	5	No	Relatives of CD: Non-IBD	Female	14.89	20.6							Daughter	Yes	8	48	9	38	19	33	8	No	No	No	No	No	No	0
381	110	5	Yes	Reference CD patients	Male	22.55	28.41	18.15	52.69	Yes		B2p	Yes			179.1	34.8	19.9	45.3	55	24.5	12	Yes	No	No	No	No	No	1
382	110	5	No	Relatives of CD: Non-IBD	Male	13.82	20							Brother	No	18	21	37	59	14	13	8	No	No	No	No	No	No	0
383	110	5	No	Relatives of CD: Non-IBD	Female	22.5	21.5							Sister	No	3	20	6	48	18	15	7	No	No	No	No	No	No	0
384	110	5	No	Relatives of CD: Non-IBD	Male	52.92	29.4							Father	Yes	9	25	15	30	13	11	6	No	No	No	No	No	No	0
385	110	5	No	Relatives of CD: Non-IBD	Female	49.69	33.7							Mother	Yes	10	45	45	69	92	46	15	No	No	No	No	No	No	0
386	111	4	Yes	Reference CD patients	Female	27.67	26.04	18.23	113.08	Yes		B2	No			197.7	48	104	128	133.5	27.2	20	Yes	No	Yes	Yes	Yes	No	4
387	111	4	No	Relatives of CD: Non-IBD	Male	29.25	33.1							Brother	No	42	85	48	464	14	14	15	No	No	No	Yes	No	No	1
388	111	4	No	Relatives of CD: Non-IBD	Male	54.38	31.4							Father	Yes	26	109	8	18	13	33	10	No	Yes	No	No	No	No	1
389	111	4	No	Relatives of CD: Non-IBD	Female	53.94	30.4							Mother	Yes	94	43	6	42	29	17	9	Yes	No	No	No	No	No	1
390	112	4	Yes	Reference CD patients	Female	65.36	19.47	47.87	209.41	Yes		B2	Yes			84.2	45	14.7	68.1	41.1	16.8	11	Yes	No	No	No	No	No	1
391	112	4	No	Relatives of CD: Non-IBD	Female	45.46	21.6							Daughter	Yes	52	30	23	56	41	25	9	Yes	No	No	No	No	No	1
392	112	4	No	Relatives of CD: Non-IBD	Male	33.27	19.6							Daughter	Yes	7	33	58	42	21	31	9	No	No	No	No	No	No	0
393	112	4	No	Relatives of CD: Non-IBD	Female	38.18	19.7							Daughter	Yes	4	17	31	47	17	13	8	No	No	No	No	No	No	0
394	113	3	Yes	Reference CD patients	Female	28.68	17.3	27.49	14.26	Yes		B3p	Yes			136	30.1	90.1	61.4	64	21.7	14	Yes	No	Yes	No	No	No	2
395	113	3	No	Relatives of CD: Non-IBD	Male	51.75	24.8							Father	Yes	14	23	8	52	11	17	7	No	No	No	No	No	No	0
396	113	3	No	Relatives of CD: Non-IBD	Female	54.14	26.4							Mother	Yes	5	14	17	43	7	17	6	No	No	No	No	No	No	0
397	114	3	Yes	Reference CD patients	Female	42.35	31.6	33.52	105.7	No		B1p	Yes			6.3	50.9	21.2	33.3	37.5	27.4	9	No	No	No	No	No	No	0
398	114	3	No	Relatives of CD: Non-IBD	Male	67.77	42.8							Father	Yes	7	47	25	22	17	20	8	No	No	No	No	No	No	0
399	114	3	No	Relatives of CD: Non-IBD	Female	68.54	32.4							Mother	Yes	9	100	20	94	21	133	14	No	Yes	No	No	No	Yes	2
400	115	3	Yes	Reference CD patients	Male	28.21	24.62	27.84	4.43	Yes		B1	No			86.2	32.1	30.9	35.7	26.3	17.8	9	Yes	No	No	No	No	No	1
401	115	3	No	Relatives of CD: Non-IBD	Female	39.4	20.3							Sister	No	12	31	27	54	16	24	8	No	No	No	No	No	No	0
402	115	3	No	Relatives of CD: Non-IBD	Female	58.37	22.1							Mother	Yes	28	20	10	44	18	16	7	No	No	No	No	No	No	0
403	116	3	Yes	Reference CD patients	Male	19.94	15.73	9.72	122.39	Yes		B1	Yes			26.7	40.5	15.7	30.7	27	22.2	7	No	No	No	No	No	No	0
404	116	3	No	Relatives of CD: Non-IBD	Male	54.9	23.5							Father	Yes	16	12	21	26	12	13	6	No	No	No	No	No	No	0
405	116	3	No	Relatives of CD: Non-IBD	Female	53.38	19.7							Mother	Yes	30	44	35	39	54	24	10	No	No	No	No	No	No	0
406	117	2	Yes	Reference CD patients	Male	23.61	21.36	23.53	0.89	Yes		B1	Yes			107.9	79.4	19.2	145.9	230.3	62.1	20	Yes	No	No	Yes	Yes	Yes	4
407	117	2	No	Relatives of CD: Non-IBD	Female	46.49	29.4							Mother	Yes	21	71	46	36	15	36	13	No	No	No	No	No	No	0
408	118	4	Yes	Reference CD patients	Female	22.4	19.38	19.58	33.67	Yes		B3p	Yes			83.8	42.8	24.3	100.1	78	24.4	15	Yes	No	No	Yes	No	No	2
409	118	4	No	Relatives of CD: Non-IBD	Female	59.47	29.3							Mother	Yes	40	44	12	116	28	65	14	No	No	No	Yes	No	Yes	2
410	118	4	No	Relatives of CD: Non-IBD	Male	34.62	26.7							Brother	No	41	139	13	329	53	31	15	No	Yes	No	Yes	No	No	2
411	118	4	No	Relatives of CD: Non-IBD	Female	38.84	35.9							Sister	No	5	4	3	9	2	3	6	No	No	No	No	No	No	0
412	119	4	Yes	Reference CD patients	Male	24.34	19.02	22.6	20.79	Yes		B2p	Yes			92.4	27.7	22.1	49.4	37.1	14.5	9	Yes	No	No	No	No	No	1
413	119	4	No	Relatives of CD: Non-IBD	Male	65.71	28							Father	Yes	16	84	5	53	11	30	11	No	No	No	No	No	No	0
414	119	4	No	Relatives of CD: Non-IBD	Female	15.24	19.7							Sister	No	65	35	8	149	8	22	10	Yes	No	No	Yes	No	No	2
415	119	4	No	Relatives of CD: Non-IBD	Female	54.45	20.5							Mother	Yes	10	175	7	70	7	18	11	No	Yes	No	No	No	No	1
416	120	2	Yes	Reference CD patients	Female	30.53	22.41	21.73	105.34	Yes		B2	Yes			125.3	46.9	85.4	103	65.3	43.8	17	Yes	No	Yes	Yes	No	No	3
417	120	2	No	Relatives of CD: Non-IBD	Female	53.12	47.3							Mother	Yes	23	309	7	22	22	39	11	No	Yes	No	No	No	No	1
418	121	4	Yes	Reference CD patients	Female	56.78	29.36	20.34	436.36	Yes		B2	Yes			113.5	52	19	67.3	51.2	93.7	16	Yes	No	No	No	No	Yes	2
419	121	4	No	Relatives of CD: Non-IBD	Male	29.23	22.4							Son	Yes	21	10	23	55	6	10	7	No	No	No	No	No	No	0
420	121	4	No	Relatives of CD: Non-IBD	Male	31.44	29							Son	Yes	16	25	23	51	23	18	7	No	No	No	No	No	No	0
421	121	4	No	Relatives of CD: Non-IBD	Male	27.59	27.1							Son	Yes	5	10	7	23	7	8	6	No	No	No	No	No	No	0
422	122	5	Yes	Reference CD patients	Female	24.21	21.38	24.21	0	Yes		B1	No			44.3	30.2	16.6	47.9	35.3	32.8	9	No	No	No	No	No	No	0
423	122	5	No	Relatives of CD: Non-IBD	Male	31.92	24.9							Brother	No	11	14	10	29	14	34	8	No	No	No	No	No	No	0
424	122	5	No	Relatives of CD: Non-IBD	Female	29.88	22.2							Sister	No	92	28	23	39	14	12	8	Yes	No	No	No	No	No	1
425	122	5	No	Relatives of CD: Non-IBD	Female	53.42	23.1							Mother	Yes	8	53	83	27	10	16	11	No	No	Yes	No	No	No	1
426	122	5	No	Relatives of CD: Non-IBD	Male	61.55	35.4							Father	Yes	27	39	13	38	36	31	8	No	No	No	No	No	No	0
427	123	3	Yes	Reference CD patients	Male	24.05	22.09	21.2	34.2	Yes		B3	Yes			177	84.1	45.3	63	309.5	64.3	21	Yes	No	No	No	Yes	Yes	3
428	123	3	No	Relatives of CD: Non-IBD	Male	20.65	27.8							Brother	No	9	41	18	24	12	12	7	No	No	No	No	No	No	0
429	123	3	No	Relatives of CD: Non-IBD	Female	54.16	45.8							Mother	Yes	7	90	20	28	15	20	9	No	Yes	No	No	No	No	1
430	124	3	Yes	Reference CD patients	Female	43.41	43.26	36.88	78.26	Yes		B2	No			54.8	26.9	37	52	28.6	23.8	9	Yes	No	No	No	No	No	1
431	124	3	No	Relatives of CD: Non-IBD	Female	17.69	23.4							Daughter	Yes	16	30	15	129	23	7	9	No	No	No	Yes	No	No	1
432	124	3	No	Relatives of CD: Non-IBD	Male	15.06	23.3							Son	Yes	58	29	6	49	9	9	8	Yes	No	No	No	No	No	1
433	125	3	Yes	Reference CD patients	Male	22.99	17.67	22.52	5.54	Yes		B3	Yes			97.8	58.7	15	37.7	274.2	99.9	16	Yes	No	No	No	Yes	Yes	3
434	125	3	No	Relatives of CD: CD	Male	15.86	22.4	15.29	6.85	Yes		B1	No	Brother	No	89	24	9	33	29	13	8	Yes	No	No	No	No	No	1
435	125	3	No	Relatives of CD: Non-IBD	Female	47.84	32.3							Mother	Yes	19	143	15	26	34	89	12	No	Yes	No	No	No	Yes	2
436	126	2	Yes	Reference CD patients	Male	52.1	30.86	32.14	239.02	Yes		B3	Yes			172	59	105.6	252.3	138.8	104.6	23	Yes	No	Yes	Yes	Yes	Yes	5
437	126	2	No	Relatives of CD: Non-IBD	Female	27	20.2							Daughter	Yes	15	10	28	36	12	15	7	No	No	No	No	No	No	0
438	127	3	Yes	Reference CD patients	Female	48.95	22.23	23.57	303.93	Yes		B2	Yes			21.8	24.7	8.5	25.9	19.3	16.7	6	No	No	No	No	No	No	0
439	127	3	No	Relatives of CD: Non-IBD	Female	70.77	34.9							Mother	Yes	109	37	9	24	8	11	9	Yes	No	No	No	No	No	1
440	127	3	No	Relatives of CD: Non-IBD	Male	24.61	22.7							Son	Yes	6	64	6	20	10	21	8	No	No	No	No	No	No	0
441	128	5	Yes	Reference CD patients	Female	20.73	24.01	20.52	2.43	Yes		B1	No			7.2	47.6	24.2	71.1	36.3	26.1	11	No	No	No	No	No	No	0
442	128	5	No	Relatives of CD: Non-IBD	Male	20.18	24.5							Brother	No	7	14	12	35	11	21	6	No	No	No	No	No	No	0
443	128	5	No	Relatives of CD: Non-IBD	Male	18.17	24.2							Brother	No	8	14	9	33	8	14	6	No	No	No	No	No	No	0
444	128	5	No	Relatives of CD: Non-IBD	Female	45.15	34.6							Mother	Yes	46	27	13	28	20	28	8	No	No	No	No	No	No	0
445	128	5	No	Relatives of CD: Non-IBD	Male	42.61	35.3							Father	Yes	19	23	33	41	11	17	7	No	No	No	No	No	No	0
446	129	5	Yes	Reference CD patients	Female	33.85	18.44	33.06	9.44	Yes		B1	No			116.5	38	95.3	67.7	37.1	33.4	15	Yes	No	Yes	No	No	No	2
447	129	5	No	Relatives of CD: Non-IBD	Female	24.95	24.2							Sister	No	5	15	8	28	12	9	6	No	No	No	No	No	No	0
448	129	5	No	Relatives of CD: Non-IBD	Male	32.78	24.2							Brother	No	7	17	15	26	25	11	6	No	No	No	No	No	No	0
449	129	5	No	Relatives of CD: Non-IBD	Female	56.57	27.3							Mother	Yes	12	66	11	29	12	34	10	No	No	No	No	No	No	0
450	129	5	No	Relatives of CD: Non-IBD	Male	60.57	27.3							Father	Yes	11	32	13	20	20	91	9	No	No	No	No	No	Yes	1
451	130	2	Yes	Reference CD patients	Female	60.21	21.19	60.08	1.54	Yes		B1	No			21.4	61.2	23.5	89.4	81.1	169	15	No	No	No	No	No	Yes	1
452	130	2	No	Relatives of CD: Non-IBD	Female	22.28	21.5							Daughter	Yes	31	14	28	45	6	7	8	No	No	No	No	No	No	0
453	131	3	Yes	Reference CD patients	Male	51.1	20.83	38.82	147.02	Yes		B3p	Yes			106.9	21.5	30.5	66.7	209.4	17.8	14	Yes	No	No	No	Yes	No	2
454	131	3	No	Relatives of CD: Non-IBD	Male	58.61	25.8							Brother	No	16	10	14	48	11	15	7	No	No	No	No	No	No	0
455	131	3	No	Relatives of CD: Non-IBD	Male	67.48	27.7							Brother	No	11	83	78	304	21	22	15	No	No	Yes	Yes	No	No	2
456	132	3	Yes	Reference CD patients	Male	22.37	24.96	21.59	9.28	Yes		B1p	Yes			73.4	35.7	82.7	168	65.5	27.8	15	Yes	No	Yes	Yes	No	No	3
457	132	3	No	Relatives of CD: Non-IBD	Female	60.86	18.7							Mother	Yes	6	23	11	24	6	9	6	No	No	No	No	No	No	0
458	132	3	No	Relatives of CD: Non-IBD	Female	29.25	20							Sister	No	33	14	34	19	7	7	8	No	No	No	No	No	No	0
459	133	4	Yes	Reference CD patients	Male	22.29	20.81	20.93	16.39	Yes		B1	Yes			71	37.1	27.6	74.8	48.4	26.2	13	Yes	No	No	No	No	No	1
460	133	4	No	Relatives of CD: Non-IBD	Female	31.08	21.6							Sister	No	13	54	7	75	17	9	10	No	No	No	No	No	No	0
461	133	4	No	Relatives of CD: Non-IBD	Male	69.31	24.3							Father	Yes	24	42	15	81	31	11	9	No	No	No	No	No	No	0
462	133	4	No	Relatives of CD: Non-IBD	Female	60.82	24.1							Mother	Yes	7	30	8	49	12	13	7	No	No	No	No	No	No	0
463	134	3	Yes	Reference CD patients	Female	28.05	20.42	20.21	93.8	No		B3p	Yes			41	57.5	20.2	42.8	126.4	56.7	15	No	No	No	No	Yes	Yes	2
464	134	3	No	Relatives of CD: Non-IBD	Male	59.74	24.5							Father	Yes	4	106	46	78	123	42	18	No	Yes	No	No	Yes	No	2
465	134	3	No	Relatives of CD: Non-IBD	Female	54.19	24.2							Mother	Yes	8	53	27	28	119	67	14	No	No	No	No	No	Yes	1
466	135	4	Yes	Reference CD patients	Male	30.67	23.96	19.48	133.97	Yes		B2	No			181.8	33.5	11.3	68.9	183.7	34.6	16	Yes	No	No	No	Yes	No	2
467	135	4	No	Relatives of CD: Non-IBD	Female	53.1	24.5							Mother	Yes	7	69	8	30	16	13	8	No	No	No	No	No	No	0
468	135	4	No	Relatives of CD: Non-IBD	Female	26.28	29.4							Sister	No	40	49	48	36	17	16	10	No	No	No	No	No	No	0
469	135	4	No	Relatives of CD: Non-IBD	Male	55.83	29.1							Father	Yes	46	50	14	20	12	15	8	No	No	No	No	No	No	0
470	136	4	Yes	Reference CD patients	Female	28.24	34.72	25.63	31.28	No		B2	Yes			15	115.2	28.2	56	91.8	48.3	15	No	Yes	No	No	No	No	1
471	136	4	No	Relatives of CD: CD	Female	33.46	23.4	29.4	48.66	Yes		B1	No	Sister	No	8	88	35	71	21	50	15	No	No	No	No	No	Yes	1
472	136	4	No	Relatives of CD: Non-IBD	Male	51.61	28.7							Father	Yes	39	68	58	375	21	45	16	No	No	No	Yes	No	No	1
473	136	4	No	Relatives of CD: CD	Female	52.23	27.9	49.87	28.2	Yes		B1	No	Mother	Yes	7	48	26	125	13	51	14	No	No	No	Yes	No	Yes	2
474	137	2	Yes	Reference CD patients	Female	34.49	21.72	22.25	146.62	No		B2	Yes			14.6	68.9	31.1	48.4	140.5	61.5	16	No	No	No	No	Yes	Yes	2
475	137	2	No	Relatives of CD: Non-IBD	Female	68.33	21.1							Mother	Yes	32	18	59	57	29	23	10	No	No	No	No	No	No	0
476	138	5	Yes	Reference CD patients	Female	42.61	19.26	30.92	139.97	No		B3p	Yes			108	55.1	17.2	39.3	156.6	36.6	15	Yes	No	No	No	Yes	No	2
477	138	5	No	Relatives of CD: Non-IBD	Female	46.79	21.2							Sister	No	6	52	18	51	21	11	9	No	No	No	No	No	No	0
478	138	5	No	Relatives of CD: Non-IBD	Female	42.81	24.2							Sister	No	10	13	22	41	17	15	6	No	No	No	No	No	No	0
479	138	5	No	Relatives of CD: Non-IBD	Male	69.71	24.7							Father	Yes	26	23	9	47	19	12	7	No	No	No	No	No	No	0
480	138	5	No	Relatives of CD: Non-IBD	Female	73.7	30.3							Mother	Yes	7	23	63	48	10	16	10	No	No	Yes	No	No	No	1
481	139	4	Yes	Reference CD patients	Male	47.87	24.34	34.9	155.28	Yes		B2p	Yes			10.3	71.6	20.4	64.8	39.9	25.6	12	No	No	No	No	No	No	0
482	139	4	No	Relatives of CD: UC	Female	25.85	33.2	12.85	155.64		1		Yes	Daughter	Yes	62	50	22	31	14	14	8	Yes	No	No	No	No	No	1
483	139	4	No	Relatives of CD: Non-IBD	Female	78.63	28.9							Mother	Yes	34	59	22	46	17	15	10	No	No	No	No	No	No	0
484	139	4	No	Relatives of CD: Non-IBD	Male	83.97	25.7							Father	Yes	25	32	10	25	12	18	6	No	No	No	No	No	No	0
485	140	3	Yes	Reference UC patients	Male	74.38	29.67	69.71	55.93		1		Yes			9.1	64.8	31.8	31.9	82.7	42.7	13	No	No	No	No	No	No	0
486	140	3	No	Relatives of UC: Non-IBD	Female	42	29.7							Daughter	Yes	6	33	22	73	16	31	9	No	No	No	No	No	No	0
487	140	3	No	Relatives of UC: Non-IBD	Male	34.96	32.3							Son	Yes	5	16	20	25	14	21	6	No	No	No	No	No	No	0
488	141	2	Yes	Reference UC patients	Male	30.87	26.64	30.2	8.1		0		Yes			13.8	17.4	9.5	18.7	17.6	19.5	6	No	No	No	No	No	No	0
489	141	2	No	Relatives of UC: Non-IBD	Female	34.75	24							Sister	No	5	46	18	44	17	14	7	No	No	No	No	No	No	0
490	142	6	Yes	Reference UC patients	Male	41.86	29.83	36.54	63.7		1		No			12.1	21.5	17.1	59.4	16.4	15.8	7	No	No	No	No	No	No	0
491	142	6	No	Relatives of UC: Non-IBD	Male	40.81	27.8							Brother	No	12	85	30	36	8	14	10	No	No	No	No	No	No	0
492	142	6	No	Relatives of UC: Non-IBD	Female	71.01	33.1							Mother	Yes	54	293	8	28	11	14	10	Yes	Yes	No	No	No	No	2
493	142	6	No	Relatives of UC: Non-IBD	Female	17.35	18.6							Daughter	Yes	20	28	10	23	5	10	6	No	No	No	No	No	No	0
494	142	6	No	Relatives of UC: Non-IBD	Male	43.52	31.8							Brother	No	35	61	23	40	11	25	10	No	No	No	No	No	No	0
495	142	6	No	Relatives of UC: Non-IBD	Female	21.74	22.1							Daughter	Yes	9	96	11	48	10	15	10	No	Yes	No	No	No	No	1
496	143	3	Yes	Reference UC patients	Female	36.9	22.21	27.59	111.41		1		Yes			33.5	34.8	40.9	51	59.2	25.3	12	No	No	No	No	No	No	0
497	143	3	No	Relatives of UC: Non-IBD	Male	73.36	24.2							Father	Yes	8	20	32	56	10	17	8	No	No	No	No	No	No	0
498	143	3	No	Relatives of UC: Non-IBD	Female	74.25	22.9							Mother	Yes	4	34	20	32	18	11	6	No	No	No	No	No	No	0
499	144	3	Yes	Reference UC patients	Female	43.22	21.09	25.29	214.69		1		Yes			28.7	42.6	13.9	44.2	20.3	24.7	9	No	No	No	No	No	No	0
500	144	3	No	Relatives of UC: Non-IBD	Male	17.17	21.1							Son	Yes	24	13	41	45	12	10	8	No	No	No	No	No	No	0
502	144	3	No	Relatives of UC: Non-IBD	Female	73.79	30.2							Mother	Yes	58	24	8	29	13	21	7	Yes	No	No	No	No	No	1
503	145	3	Yes	Reference UC patients	Male	51.65	30.45	44.29	88.13		1		Yes			20.2	27.4	24.5	38.8	38.5	15.6	7	No	No	No	No	No	No	0
504	145	3	No	Relatives of UC: Non-IBD	Female	28.87	21.1							Daughter	Yes	5	33	13	55	22	23	7	No	No	No	No	No	No	0
505	145	3	No	Relatives of UC: Non-IBD	Female	34.25	23.4							Daughter	Yes	12	27	23	72	19	14	8	No	No	No	No	No	No	0
506	146	4	Yes	Reference UC patients	Female	30.14	21.8	17.98	145.61		1		No			9.9	16.6	22.7	31.5	26.5	14.2	6	No	No	No	No	No	No	0
507	146	4	No	Relatives of UC: Non-IBD	Male	73.43	30.1							Father	Yes	16	25	21	71	9	33	9	No	No	No	No	No	No	0
508	146	4	No	Relatives of UC: Non-IBD	Female	71.25	30							Mother	Yes	17	18	7	45	19	24	6	No	No	No	No	No	No	0
509	146	4	No	Relatives of UC: Non-IBD	Male	42.55	29.6							Brother	No	89	48	92	70	42	21	14	Yes	No	Yes	No	No	No	2
510	147	4	Yes	Reference UC patients	Female	19.23	19.38	17.94	15.41		1		No			45.9	27.5	17.2	48.8	22.3	12.9	8	No	No	No	No	No	No	0
511	147	4	No	Relatives of UC: Non-IBD	Female	45.23	20.5							Mother	Yes	48	20	5	37	6	5	7	No	No	No	No	No	No	0
512	147	4	No	Relatives of UC: Non-IBD	Male	26.84	23.3							Brother	No	85	37	26	76	6	9	12	Yes	No	No	No	No	No	1
513	147	4	No	Relatives of UC: Non-IBD	Male	45.02	29.5							Father	Yes	9	19	10	22	5	10	6	No	No	No	No	No	No	0
514	148	4	Yes	Reference UC patients	Female	31.82	22.03	28.76	36.59		0		No			51.4	30.7	39.6	38.5	23.9	14.6	9	Yes	No	No	No	No	No	1
515	148	4	No	Relatives of UC: Non-IBD	Female	31.68	26.8							Sister	No	87	44	12	96	8	18	11	Yes	No	No	No	No	No	1
516	148	4	No	Relatives of UC: Non-IBD	Male	66.05	29.1							Father	Yes	42	34	6	39	8	32	8	No	No	No	No	No	No	0
517	148	4	No	Relatives of UC: Non-IBD	Female	56.82	32.8							Mother	Yes	43	64	7	80	17	22	11	No	No	No	No	No	No	0
518	149	3	Yes	Reference UC patients	Female	45.42	28.41	31.88	162.1		1		No			4.7	12.6	8.1	22.2	19.3	12.7	6	No	No	No	No	No	No	0
519	149	3	No	Relatives of UC: Non-IBD	Female	19.86	18.7							Daughter	Yes	6	39	48	27	17	18	9	No	No	No	No	No	No	0
520	149	3	No	Relatives of UC: Non-IBD	Male	25.45	21.3							Son	Yes	6	75	14	31	11	14	9	No	No	No	No	No	No	0
521	150	5	Yes	Reference UC patients	Male	49.01	30.79	47.94	12.89		0		No			26.6	68.2	32.6	34.3	62.6	28	11	No	No	No	No	No	No	0
522	150	5	No	Relatives of UC: Non-IBD	Female	16.69	29							Daughter	Yes	24	44	34	29	7	17	8	No	No	No	No	No	No	0
523	150	5	No	Relatives of UC: Non-IBD	Female	22.34	25.7							Daughter	Yes	9	52	27	37	11	10	9	No	No	No	No	No	No	0
524	150	5	No	Relatives of UC: Non-IBD	Male	66.63	30.2							Father	Yes	130	72	77	51	59	46	18	Yes	No	Yes	No	No	No	2
525	150	5	No	Relatives of UC: Non-IBD	Female	68.27	23.1							Mother	Yes	11	23	7	22	15	14	6	No	No	No	No	No	No	0
526	151	3	Yes	Reference UC patients	Male	29.4	19.39	26.75	31.8		1		No			19.4	28.9	39.3	80.1	29.7	19.2	10	No	No	No	No	No	No	0
527	151	3	No	Relatives of UC: Non-IBD	Male	68.71	22.5							Father	Yes	35	127	43	42	50	99	16	No	Yes	No	No	No	Yes	2
528	151	3	No	Relatives of UC: Non-IBD	Female	62.91	25.9							Mother	Yes	11	46	13	45	32	22	7	No	No	No	No	No	No	0
529	152	2	Yes	Reference UC patients	Female	51.88	23.14	51.43	5.38		1		No			5.4	42.9	12.3	41.9	40.9	20.6	7	No	No	No	No	No	No	0
530	152	2	No	Relatives of UC: Non-IBD	Female	41	31.1							Sister	No	16	56	7	24	9	17	8	No	No	No	No	No	No	0
531	153	5	Yes	Reference CD patients	Male	28.11	20.54	27.2	10.92	Yes		B2	Yes	Brother	No	43.6	32.4	48.7	63.7	33.9	22.9	10	No	No	No	No	No	No	0
532	153	5	No	Relatives of CD: UC	Male	20.89	22.62	20.73	2		1		No	Brother	No	122.8	47.8	73.9	41.2	115.2	59.4	17	Yes	No	Yes	No	No	Yes	3
533	153	5	No	Relatives of CD: Non-IBD	Female	52.89	24.3							Mother	Yes	81	51	23	48	21	28	12	Yes	No	No	No	No	No	1
534	153	5	No	Relatives of CD: Non-IBD	Male	27.69	31.7							Brother	No	14	30	15	219	11	14	9	No	No	No	Yes	No	No	1
535	153	5	No	Relatives of CD: Non-IBD	Male	58.39	29.6							Father	Yes	16	26	29	47	12	137	11	No	No	No	No	No	Yes	1
536	154	2	Yes	Reference UC patients	Male	58.35	23.38	45.08	158.89		0		No			15.8	78.3	49.3	71.3	137.2	69.2	19	No	No	No	No	Yes	Yes	2
538	154	2	No	Relatives of UC: Non-IBD	Male	59.46	27.7							Brother	No	20	54	16	27	10	27	9	No	No	No	No	No	No	0
539	155	4	Yes	Reference UC patients	Male	39.44	22.41	27.99	137.15		1		No			8.1	51.2	16	57.9	33.8	69.7	12	No	No	No	No	No	Yes	1
540	155	4	No	Relatives of UC: Non-IBD	Female	66.89	27.6							Mother	Yes	12	17	16	31	27	12	6	No	No	No	No	No	No	0
541	155	4	No	Relatives of UC: Non-IBD	Male	46.76	28.4							Brother	No	6	8	6	20	9	7	6	No	No	No	No	No	No	0
542	155	4	No	Relatives of UC: Non-IBD	Female	40.35	21							Sister	No	14	32	7	29	5	8	6	No	No	No	No	No	No	0
543	156	2	Yes	Reference UC patients	Male	29.06	19.38	25.4	43.84		1		No			41.7	151.3	32.8	84.6	105.4	87	18	No	Yes	No	No	No	Yes	2
544	156	2	No	Relatives of UC: Non-IBD	Male	46.31	22.1							Brother	No	8	43	20	178	12	44	12	No	No	No	Yes	No	No	1
545	157	3	Yes	Reference UC patients	Female	40.53	18.21	37.05	41.67		1		Yes			6.3	26.9	24.2	66.4	25.9	17.8	9	No	No	No	No	No	No	0
546	157	3	No	Relatives of UC: Non-IBD	Female	46.26	31.1							Sister	No	29	31	5	25	7	13	7	No	No	No	No	No	No	0
547	157	3	No	Relatives of UC: Non-IBD	Female	41.42	27.1							Sister	No	22	63	15	21	8	21	8	No	No	No	No	No	No	0
548	158	2	Yes	Reference UC patients	Male	55.49	25.15	44.43	132.46		0		Yes			7.3	73.4	18.2	77.4	132.9	43.7	16	No	No	No	No	Yes	No	1
549	158	2	No	Relatives of UC: Non-IBD	Male	38.57	28.2							Son	Yes	23	38	18	61	10	26	9	No	No	No	No	No	No	0
550	159	2	Yes	Reference UC patients	Female	67.18	27.76	63.41	45.15		1		No			13.2	45.1	85.4	252.5	36.1	30.3	14	No	No	Yes	Yes	No	No	2
551	159	2	No	Relatives of UC: Non-IBD	Male	36.25	39.4							Daughter	Yes	43	22	21	74	11	14	9	No	No	No	No	No	No	0
552	160	3	Yes	Reference UC patients	Male	33.82	22.53	26.67	85.51		1		No			45.3	73.5	80.2	99.7	56.8	45.6	18	No	No	Yes	No	No	No	1
553	160	3	No	Relatives of UC: Non-IBD	Male	62.17	27.2							Father	Yes	19	267	35	736	44	122	16	No	Yes	No	Yes	No	Yes	3
554	160	3	No	Relatives of UC: Non-IBD	Female	61.94	23.7							Mother	Yes	4	10	11	32	5	9	6	No	No	No	No	No	No	0
555	161	5	Yes	Reference UC patients	Female	38.15	28.65	32.51	67.54							8.1	33.2	11.7	37.6	32.1	90.9	9	No	No	No	No	No	Yes	1
556	161	5	No	Relatives of UC: Non-IBD	Female	52.61	30.1							Sister	No	7	22	7	40	9	17	6	No	No	No	No	No	No	0
557	161	5	No	Relatives of UC: Non-IBD	Female	79.67	25.8							Mother	Yes	7	18	5	43	22	14	6	No	No	No	No	No	No	0
558	161	5	No	Relatives of UC: Non-IBD	Female	18.2	23.4							Daughter	Yes	32	16	9	43	19	8	7	No	No	No	No	No	No	0
559	161	5	No	Relatives of UC: Non-IBD	Male	20.98	23.8							Son	Yes	14	21	11	96	15	26	9	No	No	No	No	No	No	0
560	162	3	Yes	Reference UC patients	Male	54.23	29.01	53.12	13.31		0		No			16.4	50.1	19.2	66.9	35.3	25.7	10	No	No	No	No	No	No	0
561	162	3	No	Relatives of UC: Non-IBD	Male	38.89	29.8							Son	Yes	28	25	13	40	12	100	10	No	No	No	No	No	Yes	1
562	162	3	No	Relatives of UC: Non-IBD	Male	40.32	28							Son	Yes	23	26	30	56	80	28	11	No	No	No	No	No	No	0
563	163	4	Yes	Reference UC patients	Male	24.12	27.76	21.69	29.15		1		No			30.1	32.8	12.6	65.3	64.1	21.9	10	No	No	No	No	No	No	0
564	163	4	No	Relatives of UC: Non-IBD	Male	31.48	24.8							Brother	No	101	37	65	113	21	29	16	Yes	No	Yes	Yes	No	No	3
565	163	4	No	Relatives of UC: Non-IBD	Male	57.22	30							Father	Yes	5	4	2	10	2	3	6	No	No	No	No	No	No	0
566	163	4	No	Relatives of UC: Non-IBD	Female	56.61	27.6							Mother	Yes	9	21	32	25	8	11	7	No	No	No	No	No	No	0
567	164	4	Yes	Reference UC patients	Female	30.79	23.23	25.72	60.72		1		No			7.1	21.3	18.8	57.8	18.7	18.2	7	No	No	No	No	No	No	0
568	164	4	No	Relatives of UC: Non-IBD	Female	48.05	28.6							Sister	No	8	15	6	17	6	14	6	No	No	No	No	No	No	0
569	164	4	No	Relatives of UC: Non-IBD	Female	70.08	31.6							Mother	Yes	13	31	11	28	7	16	6	No	No	No	No	No	No	0
570	164	4	No	Relatives of UC: Non-IBD	Male	72.24	27.6							Father	Yes	9	83	8	23	15	14	9	No	No	No	No	No	No	0
571	165	3	Yes	Reference UC patients	Male	24.22	19.84	19.27	59.25		1		No			15.8	15	17	36.9	17.8	12.8	6	No	No	No	No	No	No	0
572	165	3	No	Relatives of UC: Non-IBD	Male	57.22	24.4							Father	Yes	4	29	21	36	9	48	8	No	No	No	No	No	No	0
573	165	3	No	Relatives of UC: Non-IBD	Female	54.37	22.8							Mother	Yes	5	21	8	31	6	11	6	No	No	No	No	No	No	0
574	166	2	Yes	Reference UC patients	Male	61.19	22.99	53.03	97.64		0		Yes			25.9	53.8	34.2	60.1	56.4	46.3	13	No	No	No	No	No	No	0
575	166	2	No	Relatives of UC: Non-IBD	Male	44.48	34.9							Son	Yes	45	43	17	41	16	35	10	No	No	No	No	No	No	0
576	167	3	Yes	Reference UC patients	Male	26.2	20.9	21.11	60.92		1		No			10.7	33.9	15.3	38.9	37.7	24.3	7	No	No	No	No	No	No	0
577	167	3	No	Relatives of UC: Non-IBD	Male	57	25.3							Father	Yes	31	29	19	43	13	173	10	No	No	No	No	No	Yes	1
578	167	3	No	Relatives of UC: Non-IBD	Female	54.68	30.8							Mother	Yes	30	18	29	32	16	72	11	No	No	No	No	No	Yes	1
579	168	3	Yes	Reference UC patients	Male	28.9	18.21	13.09	189.38		1		No			30	31.4	18	41.4	40.2	46.2	9	No	No	No	No	No	No	0
580	168	3	No	Relatives of UC: Non-IBD	Female	61.68	26							Mother	Yes	5	40	19	26	3	46	9	No	No	No	No	No	No	0
581	168	3	No	Relatives of UC: Non-IBD	Male	69.51	24.8							Father	Yes	16	76	17	36	12	16	9	No	No	No	No	No	No	0
582	169	2	Yes	Reference UC patients	Female	48.71	26.3	33.89	177.41		0		No			14.6	58.5	66.3	73.6	119.2	35	17	No	No	Yes	No	No	No	1
583	169	2	No	Relatives of UC: Non-IBD	Male	12.77	14.6							Son	Yes	7	22	16	59	15	17	7	No	No	No	No	No	No	0
584				Healthy	Female	24.19										27.4	30.5	39.6	32.4	34.3	13.1	8	No	No	No	No	No	No	0
585				Healthy	Female	30.31										15.3	32.8	13.8	24.6			6	No	No	No	No			0
586				Healthy	Female	29.25										17	33.3	22.5	25			6	No	No	No	No			0
587				Healthy	Female	45.89										32.7	53.3	16.7	28.8			9	No	No	No	No			0
588				Healthy	Male	26.09										92.4	18.9	30.4	21			9	Yes	No	No	No			1
589				Healthy	Female	23.56										24.5	146.6	29.8	29.5	54.5	17.1	11	No	Yes	No	No	No	No	1
590				Healthy	Male	38.17										16.2	36.7	27.2	22	36.2	26.5	9	No	No	No	No	No	No	0
591				Healthy	Female	29.62										13.2	22.6	56.2	30.8			8	No	No	No	No			0
592				Healthy	Male	33.89										38.2	36.2	53.3	108.5	33.7	19.4	13	No	No	No	Yes	No	No	1
593				Healthy	Male	38.85										13.7	86.7	40.8	79.3	105.9	35.5	17	No	No	No	No	No	No	0
594				Healthy	Female	28.54										15.4	52.1	13.1	32.1	18.5	13.7	8	No	No	No	No	No	No	0
595				Healthy	Female	45.12										24.5	40.8	73.3	38.5	24.9	41.9	12	No	No	Yes	No	No	No	1
596				Healthy	Female	20.94										13.9	32.1	11.4	34.2	36	18.4	6	No	No	No	No	No	No	0
597				Healthy	Female	24.29										6.7	40	11.3	35.9	33.4	23.7	7	No	No	No	No	No	No	0
598				Healthy	Female	25.49										39.1	24.1	40.8	34.4	42.7	12.9	9	No	No	No	No	No	No	0
599				Healthy	Female	39.68										7.9	18.5	14.2	40.4	20	17.4	6	No	No	No	No	No	No	0
600				Healthy	Female	31.82										21	31.4	49.7	75.3	33.8	15	10	No	No	No	No	No	No	0
601				Healthy	Female	24.09										8.1	37.3	22.6	32	24.3	13.5	7	No	No	No	No	No	No	0
602				Healthy	Female	48.21										57.4	50.3	52.7	33.5	50.9	28	12	Yes	No	No	No	No	No	1
603				Healthy	Male	31.88										45.6	39.1	16.6	61.9	35.9	20.4	9	No	No	No	No	No	No	0
604				Healthy	Male	30.52										45.9	23.3	49.5	48.3	35.9	17.4	10	No	No	No	No	No	No	0
605				Healthy	Female	28.73										36.5	17.4	44.4	50.3	18.8	12.5	10	No	No	No	No	No	No	0
606				Healthy	Female	34.66										6.6	36.9	26.6	34.6	30.6	26.5	9	No	No	No	No	No	No	0
607				Healthy	Male	38.6										14.2	58.3	31.8	47.6			10	No	No	No	No			0
608				Healthy	Female	29.78										14.2	50.8	35.1	46	32.2	18.1	10	No	No	No	No	No	No	0
609				Healthy	Male	33.77										21	29.8	43.1	34.2	39.1	25.8	9	No	No	No	No	No	No	0
610				Healthy	Female	28.53										6.6	16.5	18.2	27.6	12.7	9.3	6	No	No	No	No	No	No	0
611				Healthy	Female	22.15										16	21.3	53.2	56.2			9	No	No	No	No			0
612				Healthy	Male											34.3	47.8	32.5	45.6	118.1	152.9	15	No	No	No	No	No	Yes	1
613				Healthy	Female	36.11										7.1	77.3	40.3	68.4	28.8	59.3	16	No	No	No	No	No	Yes	1
614				Healthy	Female											10.2	23.8	9	40.9	19.8	9.6	6	No	No	No	No	No	No	0
615				Healthy	Female	47.68										17.2	13.8	10.7	41.8	16.7	12.7	6	No	No	No	No	No	No	0
616				Healthy	Female											8.1	16.6	19.9	36.3	15.3	9.8	6	No	No	No	No	No	No	0
617				Healthy	Female	24.22										16.9	21.4	22	45.7	34.5	15.2	7	No	No	No	No	No	No	0
618				Healthy	Male	25.35										13.7	39	45.7	41.8	34.1	19.7	9	No	No	No	No	No	No	0
619				Healthy	Male	27.39										14.3	23.1	9.7	42.1			6	No	No	No	No			0
620				Healthy	Male	34.21										55.3	37.3	9.6	34.2	22.3	14.4	8	Yes	No	No	No	No	No	1
621				Healthy	Female	41.51										11.1	35.8	72.3	44	52.2	16.9	10	No	No	Yes	No	No	No	1
622				Healthy	Male	41.71										11.4	36.1	7.6	34.2	60.5	12.6	8	No	No	No	No	No	No	0
623				Healthy	Female	38.4										7.5	11.9	21.4	37.6	10.9	10.3	6	No	No	No	No	No	No	0
624				Healthy	Male	36.24										10.1	36.3	6.9	31	64.8	27.1	9	No	No	No	No	No	No	0
625				Healthy	Female											17.5	14.1	49.1	27.3	113.6	23.8	10	No	No	No	No	No	No	0
626				Healthy	Female											5.5	10.3	13.9	18	11.7	9.4	6	No	No	No	No	No	No	0
627				Healthy	Female											7.9	22.5	13	29.5	26.4	14.4	6	No	No	No	No	No	No	0
628				Healthy	Male	29.74										6.9	39.3	93.4	77.7	27.1	14.6	12	No	No	Yes	No	No	No	1
629				Healthy	Female											38.2	5.1	13.6	33.7	4.3	4.8	7	No	No	No	No	No	No	0
